# Supplementary material for: Aqua­bis(isonicotinamide-κN 1)bis­(4-methyl­benzoato)-κO;κ2 O,O′-cadmium(II) monohydrate
Source: Acta Crystallogr Sect E Struct Rep Online. 2010 Mar 13;66(Pt 4):m392–3. doi: 10.1107/S1600536810008366 (PMC2984084; doi:10.1107/S1600536810008366)
Supplement: Supplementary file 1 [file e-66-0m392-sup1.cif]

##############################################################################
###                                                                        ###
###        Electronic paper (Acta Crystallographica Section E)             ###
###                                                                        ###
##############################################################################
#                                                                            #
# This CIF contains the data in a paper accepted for publication in Acta     #
# Crystallographica Section E. It conforms to the requirements of Notes      #
# for Authors for Section E, and has been peer reviewed under the auspices   #
# of the IUCr Commission on Journals.                                        #
#                                                                            #
# Full details of the Crystallographic Information File format               #
# are given in the paper "The Crystallographic Information File (CIF):       #
# a New Standard Archive File for Crystallography" by S. R. Hall, F. H.      #
# Allen and I. D. Brown [Acta Cryst. (1991), A47, 655-685].                  #
#                                                                            #
# The current version of the core CIF dictionary is obtainable from          #
# ftp://ftp.iucr.org/pub/cif_core.dic. The current version number is 2.4.    #
#                                                                            #
# Software is freely available for graphical display of the structure(s) in  #
# this CIF.  For information consult the CIF home page http://www.iucr.org/  #
# cif/home.html                                                              #
#                                                                            #
# This file may be used for bona fide research purposes within the           #
# scientific community so long as proper attribution is given to the journal # 
# article from which it was obtained.                                        #
#                                                                            #
##############################################################################
                                             
data_I
_audit_creation_method     SHELXL-97
_chemical_name_systematic
;
Aquabis(isonicotinamide-\k<i>N</i>^1^)bis(4-methylbenzoato)-
\k<i>O</i>;\k^2^<i>O</i>,<i>O</i>'-cadmium(II) monohydrate
;
_chemical_name_common     ?
_chemical_formula_moiety     'C28 H28 Cd N4 O7, H2 O'
_chemical_formula_sum     'C28 H30 Cd N4 O8'
_chemical_formula_iupac     '[Cd (C8 H7 O2)2 (C6 H6 N2 O)2 (H2 O)], H2 O'
_chemical_formula_weight     662.97
_chemical_melting_point     ?
_symmetry_cell_setting     triclinic
_symmetry_space_group_name_H-M     'P -1'
_symmetry_space_group_name_Hall     '-P 1'
loop_
    _symmetry_equiv_pos_as_xyz
    'x, y, z'
    '-x, -y, -z'
_cell_length_a     9.5032(2)
_cell_length_b     12.3543(3)
_cell_length_c     13.6134(3)
_cell_angle_alpha     78.278(3)
_cell_angle_beta     69.776(2)
_cell_angle_gamma     71.746(3)
_cell_volume     1416.18(6)
_cell_formula_units_Z     2
_cell_measurement_reflns_used     8576
_cell_measurement_theta_min     2.40
_cell_measurement_theta_max     28.25
_cell_measurement_temperature     102(2)
_exptl_crystal_description     block
_exptl_crystal_colour     colorless
_exptl_crystal_size_max     0.40
_exptl_crystal_size_mid     0.20
_exptl_crystal_size_min     0.15
_exptl_crystal_density_diffrn     1.555
_exptl_crystal_density_meas     ?
_exptl_crystal_density_method     'not measured'
_exptl_crystal_F_000     676
_exptl_absorpt_coefficient_mu     0.827
_exptl_absorpt_correction_type     multi-scan
_exptl_absorpt_process_details     '(SADABS; Bruker, 2005)'
_exptl_absorpt_correction_T_min     0.8191
_exptl_absorpt_correction_T_max     0.8811
_exptl_special_details
;
;
_diffrn_ambient_temperature     102(2)
_diffrn_radiation_type     MoK\a
_diffrn_radiation_wavelength     0.71073
_diffrn_radiation_source     'fine-focus sealed tube'
_diffrn_radiation_monochromator     graphite
_diffrn_measurement_device_type
                          'Bruker Kappa APEXII CCD area-detector diffractometer'
_diffrn_measurement_method     '\f and \w scans'
_diffrn_detector_area_resol_mean     ?
_diffrn_reflns_number     25922
_diffrn_reflns_av_R_equivalents     0.0213
_diffrn_reflns_av_sigmaI/netI     0.0178
_diffrn_reflns_theta_min     1.60
_diffrn_reflns_theta_max     28.57
_diffrn_reflns_theta_full     28.57
_diffrn_measured_fraction_theta_max     0.988
_diffrn_measured_fraction_theta_full     0.988
_diffrn_reflns_limit_h_min     -12
_diffrn_reflns_limit_h_max     12
_diffrn_reflns_limit_k_min     -16
_diffrn_reflns_limit_k_max     16
_diffrn_reflns_limit_l_min     -18
_diffrn_reflns_limit_l_max     18
_diffrn_standards_number     0
_diffrn_standards_interval_count     ?
_diffrn_standards_interval_time     ?
_diffrn_standards_decay_%     ?
_refine_special_details
;
Refinement of <i>F</i>^2^ against ALL reflections. The weighted <i>R</i>-factor
wR and goodness of fit <i>S</i> are based on <i>F</i>^2^, conventional
<i>R</i>-factors <i>R</i> are based on <i>F</i>, with <i>F</i> set to zero for
negative <i>F</i>^2^. The threshold expression of <i>F</i>^2^ >
\s(<i>F</i>^2^) is used only for calculating <i>R</i>-factors(gt) etc. and is
not relevant to the choice of reflections for refinement. <i>R</i>-factors
based on <i>F</i>^2^ are statistically about twice as large as those based on
<i>F</i>, and <i>R</i>- factors based on ALL data will be even larger.
;
_reflns_number_total     7154
_reflns_number_gt     6962
_reflns_threshold_expression     I>2\s(I)
_refine_ls_structure_factor_coef     Fsqd
_refine_ls_matrix_type     full
_refine_ls_R_factor_all     0.0210
_refine_ls_R_factor_gt     0.0204
_refine_ls_wR_factor_gt     0.0522
_refine_ls_wR_factor_ref     0.0525
_refine_ls_goodness_of_fit_ref     1.138
_refine_ls_restrained_S_all     1.138
_refine_ls_number_reflns     7154
_refine_ls_number_parameters     404
_refine_ls_number_restraints     0
_refine_ls_hydrogen_treatment     mixed
_refine_ls_weighting_scheme     calc
_refine_ls_weighting_details
         'calc w=1/[\s^2^(Fo^2^)+(0.0175P)^2^+1.1925P] where P=(Fo^2^+2Fc^2^)/3'
_atom_sites_solution_hydrogens     geom
_atom_sites_solution_primary     direct
_atom_sites_solution_secondary     difmap
_refine_ls_shift/su_max     0.001
_refine_ls_shift/su_mean     0.000
_refine_diff_density_max     0.556
_refine_diff_density_min     -0.377
_refine_ls_extinction_method     none
_refine_ls_extinction_coef     ?
loop_
    _atom_type_symbol
    _atom_type_description
    _atom_type_scat_dispersion_real
    _atom_type_scat_dispersion_imag
    _atom_type_scat_source
    'C' 'C' 0.0030 0.0020
                         'International Tables Vol C Tables 4.2.6.8 and 6.1.1.4'
    'H' 'H' 0.0000 0.0000
                         'International Tables Vol C Tables 4.2.6.8 and 6.1.1.4'
    'Cd' 'Cd' -0.8080 1.2020
                         'International Tables Vol C Tables 4.2.6.8 and 6.1.1.4'
    'N' 'N' 0.0060 0.0030
                         'International Tables Vol C Tables 4.2.6.8 and 6.1.1.4'
    'O' 'O' 0.0110 0.0060
                         'International Tables Vol C Tables 4.2.6.8 and 6.1.1.4'
_computing_data_collection     'APEX2 (Bruker, 2007)'
_computing_cell_refinement     'SAINT (Bruker, 2007)'
_computing_data_reduction     'SAINT (Bruker, 2007)'
_computing_structure_solution     'SHELXS97 (Sheldrick, 2008)'
_computing_structure_refinement     'SHELXL97 (Sheldrick, 2008)'
_computing_molecular_graphics     'ORTEP-3 for Windows (Farrugia, 1997)'
_computing_publication_material
                                'WinGX (Farrugia, 1999) and PLATON (Spek, 2009)'
loop_
    _atom_site_type_symbol
    _atom_site_label
    _atom_site_fract_x
    _atom_site_fract_y
    _atom_site_fract_z
    _atom_site_U_iso_or_equiv
    _atom_site_adp_type
    _atom_site_calc_flag
    _atom_site_refinement_flags
    _atom_site_occupancy
    _atom_site_disorder_assembly
    _atom_site_disorder_group
    Cd Cd1 0.141608(11) 0.121190(8) 0.094078(7) 0.00977(3) Uani d . 1 . .
    O O1 0.21408(12) 0.17237(9) 0.21480(8) 0.0153(2) Uani d . 1 . .
    O O2 0.43486(13) 0.06777(9) 0.11883(8) 0.0158(2) Uani d . 1 . .
    O O3 -0.09543(12) 0.15690(9) 0.04849(8) 0.0150(2) Uani d . 1 . .
    O O4 -0.08901(13) 0.26914(10) 0.15327(9) 0.0164(2) Uani d . 1 . .
    O O5 0.56683(13) 0.41643(10) -0.38584(9) 0.0199(2) Uani d . 1 . .
    O O6 -0.03527(14) -0.40999(9) 0.37641(9) 0.0178(2) Uani d . 1 . .
    O O7 0.25490(14) -0.02091(10) -0.01623(9) 0.0183(2) Uani d . 1 . .
    H H71 0.345(3) -0.038(2) -0.0464(19) 0.030(6) Uiso d . 1 . .
    H H72 0.214(3) -0.064(2) -0.0261(18) 0.028(6) Uiso d . 1 . .
    O O8 -0.06722(16) 0.23407(12) 0.36356(10) 0.0224(2) Uani d . 1 . .
    H H81 -0.115(3) 0.252(2) 0.323(2) 0.039(7) Uiso d . 1 . .
    H H82 0.021(3) 0.216(2) 0.326(2) 0.039(7) Uiso d . 1 . .
    N N1 0.24879(15) 0.23682(11) -0.05300(10) 0.0131(2) Uani d . 1 . .
    N N2 0.32591(17) 0.46852(14) -0.40532(11) 0.0222(3) Uani d . 1 . .
    H H21 0.355(3) 0.502(2) -0.4672(19) 0.029(6) Uiso d . 1 . .
    H H22 0.235(3) 0.4542(19) -0.3832(18) 0.027(6) Uiso d . 1 . .
    N N3 0.06838(15) -0.03017(11) 0.21984(10) 0.0139(2) Uani d . 1 . .
    N N4 0.02873(16) -0.36600(12) 0.50561(10) 0.0162(2) Uani d . 1 . .
    H H41 0.056(2) -0.3201(18) 0.5322(17) 0.022(5) Uiso d . 1 . .
    H H42 0.020(2) -0.4306(19) 0.5415(16) 0.019(5) Uiso d . 1 . .
    C C1 0.35814(17) 0.12189(12) 0.19750(11) 0.0122(3) Uani d . 1 . .
    C C2 0.43118(17) 0.12606(13) 0.27780(11) 0.0138(3) Uani d . 1 . .
    C C3 0.34802(19) 0.19738(14) 0.35725(13) 0.0190(3) Uani d . 1 . .
    H H3 0.2493 0.2439 0.3587 0.023 Uiso calc R 1 . .
    C C4 0.4114(2) 0.19972(16) 0.43464(13) 0.0223(3) Uani d . 1 . .
    H H4 0.3544 0.2478 0.4874 0.027 Uiso calc R 1 . .
    C C5 0.55876(19) 0.13100(15) 0.43413(12) 0.0196(3) Uani d . 1 . .
    C C6 0.64170(19) 0.06017(15) 0.35394(13) 0.0208(3) Uani d . 1 . .
    H H6 0.7406 0.0138 0.3523 0.025 Uiso calc R 1 . .
    C C7 0.57917(18) 0.05760(14) 0.27640(12) 0.0174(3) Uani d . 1 . .
    H H7 0.6364 0.0099 0.2233 0.021 Uiso calc R 1 . .
    C C8 0.6266(2) 0.13244(18) 0.51874(14) 0.0276(4) Uani d . 1 . .
    H H8A 0.7263 0.0775 0.5079 0.041 Uiso calc R 1 . .
    H H8B 0.5582 0.1132 0.5865 0.041 Uiso calc R 1 . .
    H H8C 0.6384 0.2075 0.5157 0.041 Uiso calc R 1 . .
    C C9 -0.16048(17) 0.24072(12) 0.10406(11) 0.0123(3) Uani d . 1 . .
    C C10 -0.32334(17) 0.30742(12) 0.10992(12) 0.0130(3) Uani d . 1 . .
    C C11 -0.41385(18) 0.37317(13) 0.19319(12) 0.0166(3) Uani d . 1 . .
    H H11 -0.3706 0.3785 0.2432 0.020 Uiso calc R 1 . .
    C C12 -0.56823(19) 0.43074(14) 0.20192(13) 0.0195(3) Uani d . 1 . .
    H H12 -0.6280 0.4732 0.2584 0.023 Uiso calc R 1 . .
    C C13 -0.63418(18) 0.42543(13) 0.12678(13) 0.0177(3) Uani d . 1 . .
    C C14 -0.54103(18) 0.36423(13) 0.04114(13) 0.0176(3) Uani d . 1 . .
    H H14 -0.5822 0.3633 -0.0114 0.021 Uiso calc R 1 . .
    C C15 -0.38809(18) 0.30477(13) 0.03297(12) 0.0152(3) Uani d . 1 . .
    H H15 -0.3283 0.2629 -0.0240 0.018 Uiso calc R 1 . .
    C C16 -0.80317(19) 0.48229(16) 0.13748(15) 0.0257(4) Uani d . 1 . .
    H H16A -0.8456 0.5324 0.1920 0.039 Uiso calc R 1 . .
    H H16B -0.8590 0.4248 0.1551 0.039 Uiso calc R 1 . .
    H H16C -0.8127 0.5259 0.0721 0.039 Uiso calc R 1 . .
    C C17 0.16137(17) 0.33676(13) -0.08530(12) 0.0152(3) Uani d . 1 . .
    H H17 0.0612 0.3651 -0.0419 0.018 Uiso calc R 1 . .
    C C18 0.21389(18) 0.39975(13) -0.18067(12) 0.0166(3) Uani d . 1 . .
    H H18 0.1500 0.4686 -0.2009 0.020 Uiso calc R 1 . .
    C C19 0.36446(17) 0.35759(13) -0.24544(11) 0.0134(3) Uani d . 1 . .
    C C20 0.45742(18) 0.25694(13) -0.20997(12) 0.0153(3) Uani d . 1 . .
    H H20 0.5599 0.2288 -0.2501 0.018 Uiso calc R 1 . .
    C C21 0.39564(18) 0.19876(13) -0.11404(12) 0.0148(3) Uani d . 1 . .
    H H21A 0.4582 0.1308 -0.0911 0.018 Uiso calc R 1 . .
    C C22 0.42827(18) 0.41740(13) -0.35244(12) 0.0154(3) Uani d . 1 . .
    C C23 0.01222(18) -0.10290(13) 0.19260(12) 0.0153(3) Uani d . 1 . .
    H H23 -0.0121 -0.0849 0.1296 0.018 Uiso calc R 1 . .
    C C24 -0.01121(18) -0.20371(13) 0.25425(12) 0.0158(3) Uani d . 1 . .
    H H24 -0.0495 -0.2523 0.2325 0.019 Uiso calc R 1 . .
    C C25 0.02332(17) -0.23100(12) 0.34907(11) 0.0125(3) Uani d . 1 . .
    C C26 0.07689(18) -0.15443(13) 0.37961(12) 0.0160(3) Uani d . 1 . .
    H H26 0.0976 -0.1688 0.4437 0.019 Uiso calc R 1 . .
    C C27 0.09879(18) -0.05607(13) 0.31243(12) 0.0156(3) Uani d . 1 . .
    H H27 0.1363 -0.0057 0.3326 0.019 Uiso calc R 1 . .
    C C28 0.00343(17) -0.34324(12) 0.41280(11) 0.0131(3) Uani d . 1 . .
loop_
    _atom_site_aniso_label
    _atom_site_aniso_U_11
    _atom_site_aniso_U_22
    _atom_site_aniso_U_33
    _atom_site_aniso_U_12
    _atom_site_aniso_U_13
    _atom_site_aniso_U_23
    Cd1 0.01036(5) 0.01012(5) 0.00874(5) -0.00363(4) -0.00264(4) 0.00016(3)
    O1 0.0118(5) 0.0192(5) 0.0162(5) -0.0038(4) -0.0054(4) -0.0029(4)
    O2 0.0165(5) 0.0163(5) 0.0152(5) -0.0032(4) -0.0054(4) -0.0038(4)
    O3 0.0122(5) 0.0160(5) 0.0169(5) -0.0018(4) -0.0048(4) -0.0040(4)
    O4 0.0142(5) 0.0201(5) 0.0177(5) -0.0041(4) -0.0076(4) -0.0034(4)
    O5 0.0164(5) 0.0272(6) 0.0148(5) -0.0095(5) -0.0039(4) 0.0046(4)
    O6 0.0239(6) 0.0157(5) 0.0185(5) -0.0105(4) -0.0098(4) 0.0023(4)
    O7 0.0141(5) 0.0195(6) 0.0213(6) -0.0072(5) 0.0013(4) -0.0100(4)
    O8 0.0184(6) 0.0347(7) 0.0148(5) -0.0063(5) -0.0039(5) -0.0075(5)
    N1 0.0138(6) 0.0132(6) 0.0125(6) -0.0055(5) -0.0033(5) 0.0003(4)
    N2 0.0179(7) 0.0322(8) 0.0158(6) -0.0125(6) -0.0065(5) 0.0105(6)
    N3 0.0152(6) 0.0144(6) 0.0121(6) -0.0049(5) -0.0038(5) -0.0006(4)
    N4 0.0225(7) 0.0131(6) 0.0147(6) -0.0078(5) -0.0072(5) 0.0024(5)
    C1 0.0128(6) 0.0106(6) 0.0138(6) -0.0055(5) -0.0045(5) 0.0017(5)
    C2 0.0135(6) 0.0162(7) 0.0128(6) -0.0060(5) -0.0045(5) 0.0001(5)
    C3 0.0157(7) 0.0226(8) 0.0205(7) -0.0035(6) -0.0068(6) -0.0063(6)
    C4 0.0224(8) 0.0292(9) 0.0190(8) -0.0074(7) -0.0063(6) -0.0091(6)
    C5 0.0207(8) 0.0278(8) 0.0155(7) -0.0132(7) -0.0078(6) 0.0014(6)
    C6 0.0142(7) 0.0299(9) 0.0190(7) -0.0055(6) -0.0079(6) 0.0006(6)
    C7 0.0146(7) 0.0223(8) 0.0145(7) -0.0037(6) -0.0044(6) -0.0022(6)
    C8 0.0299(9) 0.0432(11) 0.0195(8) -0.0202(8) -0.0128(7) 0.0018(7)
    C9 0.0119(6) 0.0136(6) 0.0109(6) -0.0049(5) -0.0029(5) 0.0016(5)
    C10 0.0114(6) 0.0124(6) 0.0157(7) -0.0038(5) -0.0049(5) -0.0002(5)
    C11 0.0158(7) 0.0173(7) 0.0183(7) -0.0032(6) -0.0067(6) -0.0042(6)
    C12 0.0162(7) 0.0189(7) 0.0209(8) -0.0012(6) -0.0037(6) -0.0057(6)
    C13 0.0130(7) 0.0150(7) 0.0246(8) -0.0029(5) -0.0067(6) -0.0004(6)
    C14 0.0169(7) 0.0159(7) 0.0241(8) -0.0038(6) -0.0119(6) -0.0019(6)
    C15 0.0151(7) 0.0136(7) 0.0177(7) -0.0028(5) -0.0064(6) -0.0027(5)
    C16 0.0142(7) 0.0257(9) 0.0352(10) 0.0002(6) -0.0095(7) -0.0039(7)
    C17 0.0117(6) 0.0170(7) 0.0145(7) -0.0040(5) -0.0029(5) 0.0015(5)
    C18 0.0143(7) 0.0164(7) 0.0162(7) -0.0037(6) -0.0051(6) 0.0044(6)
    C19 0.0151(7) 0.0151(7) 0.0114(6) -0.0072(5) -0.0047(5) 0.0018(5)
    C20 0.0143(7) 0.0154(7) 0.0136(7) -0.0040(5) -0.0017(5) -0.0008(5)
    C21 0.0154(7) 0.0129(7) 0.0144(7) -0.0029(5) -0.0042(5) 0.0002(5)
    C22 0.0174(7) 0.0161(7) 0.0123(6) -0.0073(6) -0.0035(5) 0.0019(5)
    C23 0.0190(7) 0.0170(7) 0.0115(6) -0.0071(6) -0.0059(5) 0.0009(5)
    C24 0.0216(7) 0.0152(7) 0.0132(7) -0.0082(6) -0.0058(6) -0.0012(5)
    C25 0.0124(6) 0.0117(6) 0.0123(6) -0.0037(5) -0.0033(5) 0.0012(5)
    C26 0.0202(7) 0.0171(7) 0.0142(7) -0.0088(6) -0.0088(6) 0.0028(5)
    C27 0.0203(7) 0.0154(7) 0.0145(7) -0.0091(6) -0.0073(6) 0.0014(5)
    C28 0.0111(6) 0.0128(6) 0.0136(6) -0.0036(5) -0.0025(5) 0.0009(5)
_geom_special_details
;
All esds (except the esd in the dihedral angle between two l.s. planes) are
estimated using the full covariance matrix. The cell esds are taken into
account individually in the estimation of esds in distances, angles and
torsion angles; correlations between esds in cell parameters are only used
when they are defined by crystal symmetry. An approximate (isotropic)
treatment of cell esds is used for estimating esds involving l.s. planes.
;
loop_
    _geom_bond_atom_site_label_1
    _geom_bond_atom_site_label_2
    _geom_bond_site_symmetry_2
    _geom_bond_distance
    _geom_bond_publ_flag
    Cd1 O1 . 2.2478(11) yes
    Cd1 O3 . 2.4263(11) yes
    Cd1 O4 . 2.3794(11) yes
    Cd1 O7 . 2.2947(11) yes
    Cd1 N1 . 2.3295(12) yes
    Cd1 N3 . 2.3671(13) yes
    O1 C1 . 1.2730(18) ?
    O2 C1 . 1.2535(18) ?
    O3 C9 . 1.2730(18) ?
    O4 C9 . 1.2622(18) ?
    O5 C22 . 1.2325(19) ?
    O6 C28 . 1.2422(18) ?
    O7 H71 . 0.79(3) ?
    O7 H72 . 0.80(2) ?
    O8 H81 . 0.79(3) ?
    O8 H82 . 0.81(3) ?
    N1 C17 . 1.3406(19) ?
    N1 C21 . 1.3435(19) ?
    N2 C22 . 1.333(2) ?
    N2 H21 . 0.85(2) ?
    N2 H22 . 0.87(2) ?
    N3 C23 . 1.3425(19) ?
    N3 C27 . 1.3433(19) ?
    N4 C28 . 1.325(2) ?
    N4 H41 . 0.87(2) ?
    N4 H42 . 0.86(2) ?
    C1 C2 . 1.500(2) ?
    C2 C3 . 1.390(2) ?
    C2 C7 . 1.392(2) ?
    C3 C4 . 1.391(2) ?
    C3 H3 . 0.9300 ?
    C4 C5 . 1.391(2) ?
    C4 H4 . 0.9300 ?
    C6 C5 . 1.393(2) ?
    C6 C7 . 1.388(2) ?
    C6 H6 . 0.9300 ?
    C7 H7 . 0.9300 ?
    C8 C5 . 1.507(2) ?
    C8 H8A . 0.9600 ?
    C8 H8B . 0.9600 ?
    C8 H8C . 0.9600 ?
    C9 C10 . 1.491(2) ?
    C10 C11 . 1.395(2) ?
    C10 C15 . 1.396(2) ?
    C11 H11 . 0.9300 ?
    C12 C11 . 1.390(2) ?
    C12 C13 . 1.393(2) ?
    C12 H12 . 0.9300 ?
    C13 C16 . 1.506(2) ?
    C14 C13 . 1.393(2) ?
    C14 C15 . 1.385(2) ?
    C14 H14 . 0.9300 ?
    C15 H15 . 0.9300 ?
    C16 H16A . 0.9600 ?
    C16 H16B . 0.9600 ?
    C16 H16C . 0.9600 ?
    C17 H17 . 0.9300 ?
    C18 C17 . 1.387(2) ?
    C18 C19 . 1.394(2) ?
    C18 H18 . 0.9300 ?
    C20 C19 . 1.387(2) ?
    C20 H20 . 0.9300 ?
    C21 C20 . 1.385(2) ?
    C21 H21A . 0.9300 ?
    C22 C19 . 1.506(2) ?
    C23 C24 . 1.387(2) ?
    C23 H23 . 0.9300 ?
    C24 H24 . 0.9300 ?
    C25 C24 . 1.391(2) ?
    C26 C25 . 1.391(2) ?
    C26 C27 . 1.390(2) ?
    C26 H26 . 0.9300 ?
    C27 H27 . 0.9300 ?
    C28 C25 . 1.5077(19) ?
loop_
    _geom_angle_atom_site_label_1
    _geom_angle_atom_site_label_2
    _geom_angle_atom_site_label_3
    _geom_angle_site_symmetry_1
    _geom_angle_site_symmetry_3
    _geom_angle
    _geom_angle_publ_flag
    O1 Cd1 O3 . . 137.23(4) ?
    O1 Cd1 O4 . . 83.65(4) ?
    O1 Cd1 O7 . . 133.14(4) ?
    O1 Cd1 N1 . . 99.39(4) ?
    O1 Cd1 N3 . . 87.65(4) ?
    O4 Cd1 O3 . . 54.71(4) ?
    O7 Cd1 O3 . . 88.51(4) ?
    O7 Cd1 O4 . . 143.07(4) ?
    O7 Cd1 N1 . . 84.40(4) ?
    O7 Cd1 N3 . . 82.88(4) ?
    N1 Cd1 O3 . . 93.12(4) ?
    N1 Cd1 O4 . . 93.53(4) ?
    N1 Cd1 N3 . . 167.06(4) ?
    N3 Cd1 O3 . . 88.91(4) ?
    N3 Cd1 O4 . . 98.06(4) ?
    C1 O1 Cd1 . . 105.84(9) ?
    C9 O3 Cd1 . . 90.83(8) ?
    C9 O4 Cd1 . . 93.27(9) ?
    Cd1 O7 H71 . . 123.1(17) ?
    Cd1 O7 H72 . . 127.0(17) ?
    H72 O7 H71 . . 110(2) ?
    H81 O8 H82 . . 103(3) ?
    C17 N1 Cd1 . . 121.04(10) ?
    C17 N1 C21 . . 118.25(13) ?
    C21 N1 Cd1 . . 120.31(10) ?
    C22 N2 H21 . . 120.3(15) ?
    C22 N2 H22 . . 119.5(15) ?
    H22 N2 H21 . . 119(2) ?
    C23 N3 Cd1 . . 118.71(10) ?
    C23 N3 C27 . . 117.68(13) ?
    C27 N3 Cd1 . . 123.03(10) ?
    C28 N4 H41 . . 124.1(14) ?
    C28 N4 H42 . . 118.4(14) ?
    H42 N4 H41 . . 117.4(19) ?
    O1 C1 C2 . . 117.01(13) ?
    O2 C1 O1 . . 121.75(13) ?
    O2 C1 C2 . . 121.20(13) ?
    C3 C2 C1 . . 119.49(14) ?
    C3 C2 C7 . . 119.02(14) ?
    C7 C2 C1 . . 121.47(13) ?
    C2 C3 C4 . . 120.48(15) ?
    C2 C3 H3 . . 119.8 ?
    C4 C3 H3 . . 119.8 ?
    C3 C4 H4 . . 119.6 ?
    C5 C4 C3 . . 120.82(15) ?
    C5 C4 H4 . . 119.6 ?
    C4 C5 C6 . . 118.36(14) ?
    C4 C5 C8 . . 120.82(16) ?
    C6 C5 C8 . . 120.82(16) ?
    C5 C6 H6 . . 119.5 ?
    C7 C6 C5 . . 121.08(15) ?
    C7 C6 H6 . . 119.5 ?
    C2 C7 H7 . . 119.9 ?
    C6 C7 C2 . . 120.24(15) ?
    C6 C7 H7 . . 119.9 ?
    C5 C8 H8A . . 109.5 ?
    C5 C8 H8B . . 109.5 ?
    C5 C8 H8C . . 109.5 ?
    H8A C8 H8B . . 109.5 ?
    H8A C8 H8C . . 109.5 ?
    H8B C8 H8C . . 109.5 ?
    O3 C9 C10 . . 119.35(13) ?
    O4 C9 O3 . . 121.19(13) ?
    O4 C9 C10 . . 119.45(13) ?
    C11 C10 C15 . . 118.94(14) ?
    C11 C10 C9 . . 120.24(13) ?
    C15 C10 C9 . . 120.82(13) ?
    C10 C11 H11 . . 119.8 ?
    C12 C11 C10 . . 120.44(14) ?
    C12 C11 H11 . . 119.8 ?
    C11 C12 C13 . . 120.59(15) ?
    C11 C12 H12 . . 119.7 ?
    C13 C12 H12 . . 119.7 ?
    C12 C13 C14 . . 118.64(14) ?
    C12 C13 C16 . . 121.48(15) ?
    C14 C13 C16 . . 119.87(15) ?
    C13 C14 H14 . . 119.5 ?
    C15 C14 C13 . . 121.06(14) ?
    C15 C14 H14 . . 119.5 ?
    C10 C15 H15 . . 119.9 ?
    C14 C15 C10 . . 120.21(14) ?
    C14 C15 H15 . . 119.9 ?
    C13 C16 H16A . . 109.5 ?
    C13 C16 H16B . . 109.5 ?
    C13 C16 H16C . . 109.5 ?
    H16A C16 H16B . . 109.5 ?
    H16A C16 H16C . . 109.5 ?
    H16B C16 H16C . . 109.5 ?
    N1 C17 C18 . . 122.87(14) ?
    N1 C17 H17 . . 118.6 ?
    C18 C17 H17 . . 118.6 ?
    C17 C18 C19 . . 118.55(14) ?
    C17 C18 H18 . . 120.7 ?
    C19 C18 H18 . . 120.7 ?
    C18 C19 C22 . . 122.10(14) ?
    C20 C19 C18 . . 118.62(13) ?
    C20 C19 C22 . . 119.28(13) ?
    C19 C20 H20 . . 120.4 ?
    C21 C20 C19 . . 119.15(14) ?
    C21 C20 H20 . . 120.4 ?
    N1 C21 C20 . . 122.46(14) ?
    N1 C21 H21A . . 118.8 ?
    C20 C21 H21A . . 118.8 ?
    O5 C22 N2 . . 124.40(14) ?
    O5 C22 C19 . . 120.11(14) ?
    N2 C22 C19 . . 115.49(13) ?
    N3 C23 C24 . . 122.90(14) ?
    N3 C23 H23 . . 118.5 ?
    C24 C23 H23 . . 118.5 ?
    C23 C24 C25 . . 119.07(14) ?
    C23 C24 H24 . . 120.5 ?
    C25 C24 H24 . . 120.5 ?
    C24 C25 C26 . . 118.47(13) ?
    C24 C25 C28 . . 118.30(13) ?
    C26 C25 C28 . . 123.23(13) ?
    C25 C26 H26 . . 120.7 ?
    C27 C26 C25 . . 118.64(14) ?
    C27 C26 H26 . . 120.7 ?
    N3 C27 C26 . . 123.20(14) ?
    N3 C27 H27 . . 118.4 ?
    C26 C27 H27 . . 118.4 ?
    O6 C28 N4 . . 123.03(14) ?
    O6 C28 C25 . . 119.00(13) ?
    N4 C28 C25 . . 117.97(13) ?
loop_
    _geom_torsion_atom_site_label_1
    _geom_torsion_atom_site_label_2
    _geom_torsion_atom_site_label_3
    _geom_torsion_atom_site_label_4
    _geom_torsion_site_symmetry_1
    _geom_torsion_site_symmetry_2
    _geom_torsion_site_symmetry_3
    _geom_torsion_site_symmetry_4
    _geom_torsion
    _geom_torsion_publ_flag
    O3 Cd1 O1 C1 . . . . 178.82(8) ?
    O4 Cd1 O1 C1 . . . . -168.65(9) ?
    O7 Cd1 O1 C1 . . . . 15.00(11) ?
    N1 Cd1 O1 C1 . . . . -76.11(9) ?
    N3 Cd1 O1 C1 . . . . 92.97(9) ?
    O1 Cd1 O3 C9 . . . . 15.18(11) ?
    O4 Cd1 O3 C9 . . . . -0.14(8) ?
    O7 Cd1 O3 C9 . . . . -176.56(9) ?
    N1 Cd1 O3 C9 . . . . -92.25(9) ?
    N3 Cd1 O3 C9 . . . . 100.53(9) ?
    O1 Cd1 O4 C9 . . . . -169.47(9) ?
    O3 Cd1 O4 C9 . . . . 0.14(8) ?
    O7 Cd1 O4 C9 . . . . 6.09(12) ?
    N1 Cd1 O4 C9 . . . . 91.47(9) ?
    N3 Cd1 O4 C9 . . . . -82.76(9) ?
    O1 Cd1 N1 C17 . . . . -98.58(11) ?
    O1 Cd1 N1 C21 . . . . 88.82(11) ?
    O3 Cd1 N1 C17 . . . . 40.37(11) ?
    O3 Cd1 N1 C21 . . . . -132.23(11) ?
    O4 Cd1 N1 C17 . . . . -14.44(11) ?
    O4 Cd1 N1 C21 . . . . 172.96(11) ?
    O7 Cd1 N1 C17 . . . . 128.57(12) ?
    O7 Cd1 N1 C21 . . . . -44.04(11) ?
    N3 Cd1 N1 C17 . . . . 139.16(18) ?
    N3 Cd1 N1 C21 . . . . -33.4(3) ?
    O1 Cd1 N3 C23 . . . . -178.51(11) ?
    O1 Cd1 N3 C27 . . . . -7.44(12) ?
    O3 Cd1 N3 C23 . . . . 44.13(11) ?
    O3 Cd1 N3 C27 . . . . -144.80(12) ?
    O4 Cd1 N3 C23 . . . . 98.24(11) ?
    O4 Cd1 N3 C27 . . . . -90.69(12) ?
    O7 Cd1 N3 C23 . . . . -44.50(11) ?
    O7 Cd1 N3 C27 . . . . 126.57(12) ?
    N1 Cd1 N3 C23 . . . . -55.1(2) ?
    N1 Cd1 N3 C27 . . . . 115.9(2) ?
    Cd1 N1 C17 C18 . . . . -170.02(12) ?
    C21 N1 C17 C18 . . . . 2.7(2) ?
    Cd1 N1 C21 C20 . . . . 170.65(11) ?
    C17 N1 C21 C20 . . . . -2.2(2) ?
    Cd1 N3 C23 C24 . . . . 169.79(12) ?
    C27 N3 C23 C24 . . . . -1.8(2) ?
    Cd1 N3 C27 C26 . . . . -170.25(12) ?
    C23 N3 C27 C26 . . . . 0.9(2) ?
    Cd1 O1 C1 O2 . . . . 7.16(16) ?
    Cd1 O1 C1 C2 . . . . -170.52(10) ?
    Cd1 O3 C9 O4 . . . . 0.24(14) ?
    Cd1 O3 C9 C10 . . . . 179.43(11) ?
    Cd1 O4 C9 O3 . . . . -0.25(14) ?
    Cd1 O4 C9 C10 . . . . -179.43(11) ?
    O1 C1 C2 C3 . . . . -9.6(2) ?
    O1 C1 C2 C7 . . . . 168.54(14) ?
    O2 C1 C2 C3 . . . . 172.66(14) ?
    O2 C1 C2 C7 . . . . -9.2(2) ?
    C1 C2 C3 C4 . . . . 177.80(14) ?
    C7 C2 C3 C4 . . . . -0.4(2) ?
    C1 C2 C7 C6 . . . . -177.67(14) ?
    C3 C2 C7 C6 . . . . 0.5(2) ?
    C2 C3 C4 C5 . . . . 0.0(3) ?
    C3 C4 C5 C6 . . . . 0.3(3) ?
    C3 C4 C5 C8 . . . . -179.23(16) ?
    C5 C6 C7 C2 . . . . -0.2(2) ?
    C7 C6 C5 C4 . . . . -0.2(2) ?
    C7 C6 C5 C8 . . . . 179.32(15) ?
    O3 C9 C10 C11 . . . . 159.36(14) ?
    O3 C9 C10 C15 . . . . -20.3(2) ?
    O4 C9 C10 C11 . . . . -21.4(2) ?
    O4 C9 C10 C15 . . . . 158.92(14) ?
    C9 C10 C11 C12 . . . . -176.66(14) ?
    C15 C10 C11 C12 . . . . 3.0(2) ?
    C9 C10 C15 C14 . . . . 177.96(14) ?
    C11 C10 C15 C14 . . . . -1.7(2) ?
    C13 C12 C11 C10 . . . . -1.2(2) ?
    C11 C12 C13 C14 . . . . -1.9(2) ?
    C11 C12 C13 C16 . . . . 176.95(15) ?
    C15 C14 C13 C12 . . . . 3.3(2) ?
    C15 C14 C13 C16 . . . . -175.65(15) ?
    C13 C14 C15 C10 . . . . -1.5(2) ?
    C19 C18 C17 N1 . . . . -0.4(2) ?
    C17 C18 C19 C20 . . . . -2.6(2) ?
    C17 C18 C19 C22 . . . . 177.02(14) ?
    C21 C20 C19 C18 . . . . 3.1(2) ?
    C21 C20 C19 C22 . . . . -176.49(13) ?
    N1 C21 C20 C19 . . . . -0.8(2) ?
    O5 C22 C19 C18 . . . . 145.44(16) ?
    O5 C22 C19 C20 . . . . -35.0(2) ?
    N2 C22 C19 C18 . . . . -34.9(2) ?
    N2 C22 C19 C20 . . . . 144.70(15) ?
    N3 C23 C24 C25 . . . . 0.6(2) ?
    C26 C25 C24 C23 . . . . 1.5(2) ?
    C28 C25 C24 C23 . . . . -177.50(14) ?
    C27 C26 C25 C24 . . . . -2.2(2) ?
    C27 C26 C25 C28 . . . . 176.66(14) ?
    C25 C26 C27 N3 . . . . 1.1(2) ?
    O6 C28 C25 C24 . . . . 3.6(2) ?
    O6 C28 C25 C26 . . . . -175.30(14) ?
    N4 C28 C25 C24 . . . . -176.55(14) ?
    N4 C28 C25 C26 . . . . 4.5(2) ?
loop_
    _geom_hbond_atom_site_label_D
    _geom_hbond_atom_site_label_H
    _geom_hbond_atom_site_label_A
    _geom_hbond_site_symmetry_A
    _geom_hbond_distance_DH
    _geom_hbond_distance_HA
    _geom_hbond_distance_DA
    _geom_hbond_angle_DHA
    _geom_hbond_publ_flag
    N2 H21 O5 2_664 0.85(2) 2.05(2) 2.8990(19) 177(2) yes
    N2 H22 O6 2_555 0.87(3) 2.10(3) 2.948(2) 163(2) yes
    N4 H41 O8 2_556 0.87(2) 1.99(2) 2.822(2) 160(2) yes
    N4 H42 O6 2_546 0.86(2) 2.05(2) 2.8979(18) 171(2) yes
    O7 H71 O2 2_655 0.79(3) 1.93(3) 2.7186(19) 175(2) yes
    O7 H72 O3 2_555 0.80(3) 1.97(3) 2.7690(18) 174(3) yes
    O8 H81 O4 . 0.79(3) 2.21(3) 2.8767(18) 143(3) yes
    O8 H82 O1 . 0.80(3) 1.93(3) 2.7269(18) 169(3) yes
    C6 H6 Cg4 1_655 0.93 2.82 3.720(2)   163 yes
    C14 H14 Cg3 1_455 0.93 2.78 3.6840(19) 164 yes
data_global
_journal_date_recd_electronic     2010-03-01
_journal_date_accepted     2010-03-04
_journal_name_full     'Acta Crystallographica, Section E'
_journal_year     2010
_journal_volume     66
_journal_issue      4
_journal_page_first     m392
_journal_page_last     m393
_journal_paper_category     QM
_journal_coeditor_code     XU2732
_publ_contact_author
;
Dr. Tuncer H\"okelek
Hacettepe University,
Department of Physics,
06800 Beytepe
Ankara
Turkey
;
_publ_contact_author_email     merzifon@hacettepe.edu.tr
_publ_contact_author_fax     '90(312)2352550'
_publ_contact_author_phone     '90(312)2977242'
_publ_section_title
;\
Aquabis(isonicotinamide-\k<i>N</i>^1^)bis(4-methylbenzoato)-\k<i>O</i>;\
\k^2^<i>O</i>,<i>O</i>'-cadmium(II) monohydrate
;
loop_
    _publ_author_name
    _publ_author_address
    'Necefo\(glu, Hacali'
;
Department of Chemistry
Kafkas University
36100 Kars
Turkey
;
    '\,Cimen, Efdal'
;
Department of Chemistry
Kafkas University
36100 Kars
Turkey
;
    'Tercan, Bar\?i\,s'
;
Department of Physics
Karab\"uk University
78050 Karab\"uk
Turkey
;
    'S\"uzen, Yasemin'
;
Department of Chemistry
Faculty of Science
Anadolu University
26470 Yeniba\(glar
Eski\,sehir
Turkey
;
    'H\"okelek, Tuncer'
;
Department of Physics
Hacettepe University
06800 Beytepe
Ankara
Turkey
;
