# Supplementary material for: Aqua­bis(isonicotinamide-κN 1)bis­(4-methyl­benzoato)-κO;κ2 O,O′-cadmium(II) monohydrate
Source: Acta Crystallogr Sect E Struct Rep Online. 2010 Mar 13;66(Pt 4):m392–3. doi: 10.1107/S1600536810008366 (PMC2984084; doi:10.1107/S1600536810008366)
Supplement: Supplementary file 2 [file e-66-0m392-Isup2.hkl]

#
# h,k,l, Fc-squared, Fo-squared, sigma(Fo-squared) and status flag
#
data_I
_shelx_title ' tb8 in P -1'
_shelx_refln_list_code          4
_shelx_F_calc_maximum      265.69
_exptl_crystal_F_000       675.90
_reflns_d_resolution_high  0.7431
 
loop_
 _symmetry_equiv_pos_as_xyz
 'x, y, z'
 '-x, -y, -z'
 
_cell_length_a     9.5032
_cell_length_b    12.3543
_cell_length_c    13.6134
_cell_angle_alpha  78.278
_cell_angle_beta   69.776
_cell_angle_gamma  71.746
 
_shelx_F_squared_multiplier     1.000
 
loop_
 _refln_index_h
 _refln_index_k
 _refln_index_l
 _refln_F_squared_calc
 _refln_F_squared_meas
 _refln_F_squared_sigma
 _refln_observed_status
   1   0   0     1144.41     1200.03     13.27 o
   2   0   0     5397.96     5679.45     61.73 o
   3   0   0      196.52      179.23      5.25 o
   4   0   0     8007.37     8495.89     80.61 o
   5   0   0     1190.61     1505.31     19.03 o
   6   0   0        1.52        4.75      0.93 o
   7   0   0     2212.77     2156.83     33.91 o
   8   0   0      264.63      286.76      8.31 o
   9   0   0      221.33      210.79      7.04 o
  10   0   0     1276.98     1247.05     22.44 o
  11   0   0      208.59      230.59      9.10 o
 -11   1   0      424.97      442.30     13.25 o
 -10   1   0       43.74       57.57      5.09 o
  -9   1   0     1055.94      994.62     20.39 o
  -8   1   0     2064.99     2047.43     32.94 o
  -7   1   0      901.07      842.29     15.22 o
  -6   1   0      738.57      752.72     11.32 o
  -5   1   0     4741.95     4749.48     57.48 o
  -4   1   0    14095.55    14410.83    160.86 o
  -3   1   0     4531.14     4761.38     52.31 o
  -2   1   0      192.11      227.08      8.41 o
  -1   1   0    13016.74    12916.36    185.09 o
   0   1   0     5956.88     5781.86     84.74 o
   1   1   0       84.60       94.73      1.16 o
   2   1   0       22.11       18.95      1.25 o
   3   1   0      609.77      588.10      6.89 o
   4   1   0      550.32      699.91      7.84 o
   5   1   0      149.49      153.50      6.17 o
   6   1   0      506.54      434.93      6.89 o
   7   1   0      642.67      631.83     13.19 o
   8   1   0      140.70      154.35      5.30 o
   9   1   0     1911.86     1836.72     30.34 o
  10   1   0     1574.40     1514.02     26.40 o
  11   1   0       24.86       36.58      3.75 o
 -11   2   0      121.62      131.08      6.76 o
 -10   2   0      471.42      479.92     15.72 o
  -9   2   0     1148.51     1136.01     25.67 o
  -8   2   0     1028.19      970.59     22.11 o
  -7   2   0        7.89        8.78      3.53 o
  -6   2   0     1847.82     1801.28     36.22 o
  -5   2   0     2771.26     2876.67     37.48 o
  -4   2   0     1906.06     2081.01     49.45 o
  -3   2   0       10.80        8.67      1.74 o
  -2   2   0      330.41      326.38      4.01 o
  -1   2   0        6.16       12.79      1.35 o
   0   2   0      721.64      779.16      8.55 o
   1   2   0     5581.58     5746.81     62.20 o
   2   2   0     4634.19     4361.91     46.05 o
   3   2   0      568.45      527.68      5.88 o
   4   2   0     2439.79     2477.15     25.18 o
   5   2   0     3988.51     3911.67     41.57 o
   6   2   0     1742.77     1718.54     21.71 o
   7   2   0      158.36      168.21      8.15 o
   8   2   0     2527.66     2538.44     39.82 o
   9   2   0      741.66      767.03     14.94 o
  10   2   0     1325.86     1272.53     22.86 o
  11   2   0       47.82       46.40      3.94 o
 -10   3   0      483.33      464.29     14.12 o
  -9   3   0      299.07      315.10     10.48 o
  -8   3   0       54.85       59.72      8.34 o
  -7   3   0       37.34       54.41      8.34 o
  -6   3   0     1662.55     1625.99     33.49 o
  -5   3   0     1844.20     1869.61     38.43 o
  -4   3   0     1096.37     1137.84     20.95 o
  -3   3   0     7117.57     7344.36     99.22 o
  -2   3   0     7617.71     7636.12     96.43 o
  -1   3   0      828.13      799.32      8.52 o
   0   3   0     5025.66     5054.78     46.32 o
   1   3   0     7970.53     8137.22     69.76 o
   2   3   0     3348.05     3453.14     33.69 o
   3   3   0       31.94       37.63      1.14 o
   4   3   0     4694.42     4536.57     49.31 o
   5   3   0     3453.80     3457.81     35.16 o
   6   3   0       60.45       71.58      3.56 o
   7   3   0     1323.17     1386.36     20.07 o
   8   3   0     1240.52     1262.11     18.78 o
   9   3   0      900.58      917.38     17.32 o
  10   3   0        1.07        4.42      2.16 o
  11   3   0      791.18      805.25     16.67 o
 -10   4   0      244.94      250.39     12.19 o
  -9   4   0        1.59        0.29      2.46 o
  -8   4   0      369.64      347.60     10.94 o
  -7   4   0     1789.69     1692.68     35.51 o
  -6   4   0     3109.08     2950.19     49.47 o
  -5   4   0      190.49      211.24      9.04 o
  -4   4   0     2246.59     2283.63     34.56 o
  -3   4   0     2549.33     2455.17     49.88 o
  -2   4   0      109.83      128.98      3.10 o
  -1   4   0     5114.86     5120.01     46.48 o
   0   4   0     9086.89     9445.86     84.34 o
   1   4   0     2498.57     2749.26     24.34 o
   2   4   0     6688.42     6983.79     60.01 o
   3   4   0     3053.51     3107.47     27.47 o
   4   4   0     7540.36     7642.42     69.34 o
   5   4   0      140.33      194.01      3.81 o
   6   4   0        2.10       67.66      2.49 o
   7   4   0     4367.48     4296.63     55.88 o
   8   4   0     1172.77     1148.78     17.59 o
   9   4   0      106.70      103.29      4.88 o
  10   4   0     1428.92     1390.00     24.95 o
  11   4   0      981.17     1017.87     20.02 o
  -9   5   0      375.01      379.67     18.61 o
  -8   5   0      920.52      928.92     22.29 o
  -7   5   0      816.31      748.64     18.73 o
  -6   5   0      394.50      403.98     11.55 o
  -5   5   0     3739.18     3462.97     57.34 o
  -4   5   0     3920.49     3929.94     66.87 o
  -3   5   0      867.18      844.23     13.39 o
  -2   5   0     1452.12     1449.63     19.17 o
  -1   5   0     4471.53     4463.68     40.89 o
   0   5   0       92.19       67.84      1.63 o
   1   5   0      614.22      597.80      7.34 o
   2   5   0     9252.96     9188.72     83.58 o
   3   5   0     5258.20     5204.77     48.98 o
   4   5   0     2715.59     2822.64     23.95 o
   5   5   0      187.16      291.48      3.76 o
   6   5   0     4504.32     4381.04     44.82 o
   7   5   0     1719.61     1632.23     23.51 o
   8   5   0       10.00       11.61      2.58 o
   9   5   0      728.44      681.67     13.08 o
  10   5   0      383.02      406.16     10.43 o
  11   5   0       17.33       10.76      3.07 o
  -9   6   0      924.88      957.79     23.38 o
  -8   6   0      636.60      629.34     17.08 o
  -7   6   0      328.09      327.65     10.78 o
  -6   6   0     1445.27     1453.14     31.41 o
  -5   6   0     1231.16     1222.33     23.13 o
  -4   6   0      267.23      282.95      7.88 o
  -3   6   0      208.67      227.20      5.36 o
  -2   6   0     8554.72     8570.79     92.04 o
  -1   6   0     1713.69     1546.05     14.66 o
   0   6   0      981.14      975.05     10.44 o
   1   6   0     3744.66     3728.80     37.54 o
   2   6   0     1628.17     1603.31     15.23 o
   3   6   0     1125.63     1171.26     12.50 o
   4   6   0      149.97      230.92      4.30 o
   5   6   0     3295.02     3346.12     32.50 o
   6   6   0     1042.35      976.90     13.42 o
   7   6   0      392.76      387.60      8.12 o
   8   6   0     1759.13     1685.35     24.87 o
   9   6   0     1004.70      995.86     20.74 o
  10   6   0     1387.48     1326.18     24.43 o
  11   6   0      254.26      243.83      8.27 o
  -9   7   0      666.75      678.17     32.08 o
  -8   7   0       12.47       10.39      3.38 o
  -7   7   0      476.25      498.79     14.61 o
  -6   7   0      743.78      727.78     18.54 o
  -5   7   0        2.89        5.83      2.46 o
  -4   7   0      657.86      632.45     14.13 o
  -3   7   0     2628.95     2710.03     38.36 o
  -2   7   0     2642.87     2598.74     36.68 o
  -1   7   0      649.02      687.51      8.04 o
   0   7   0      786.71      749.38      8.14 o
   1   7   0     3125.96     3075.31     27.92 o
   2   7   0      934.46      838.72      8.95 o
   3   7   0      505.41      507.70      6.16 o
   4   7   0     2148.85     2159.64     20.40 o
   5   7   0     3005.40     2977.94     31.31 o
   6   7   0     1912.92     1939.15     23.62 o
   7   7   0        6.12        7.30      1.88 o
   8   7   0      434.39      412.67      8.87 o
   9   7   0     1307.77     1244.53     19.97 o
  10   7   0      157.62      140.51      5.58 o
  11   7   0      744.86      730.48     16.34 o
  -8   8   0      531.07      517.31     16.68 o
  -7   8   0     1578.24     1562.52     34.98 o
  -6   8   0     1204.60     1153.41     27.12 o
  -5   8   0       19.52       20.77      3.38 o
  -4   8   0      694.41      655.68     17.22 o
  -3   8   0     3934.66     3790.10     63.34 o
  -2   8   0      149.30      164.95      5.04 o
  -1   8   0      272.10      268.55      6.47 o
   0   8   0     3536.08     3504.32     36.46 o
   1   8   0     7433.48     7666.70     67.15 o
   2   8   0       29.46       55.40      2.15 o
   3   8   0     1075.58     1175.33     12.23 o
   4   8   0      698.17      671.14      7.96 o
   5   8   0     1199.66     1226.36     15.34 o
   6   8   0       60.50       60.79      4.22 o
   7   8   0      445.05      451.44      9.51 o
   8   8   0      508.76      493.30     15.19 o
   9   8   0      172.05      168.17      6.03 o
  10   8   0     2463.83     2386.76     35.06 o
  11   8   0     1193.37     1194.48     23.60 o
  -7   9   0     1611.66     1606.94     36.35 o
  -6   9   0       47.24       41.07      4.93 o
  -5   9   0      859.06      848.82     21.72 o
  -4   9   0     1352.46     1328.39     30.36 o
  -3   9   0      655.86      647.38     24.70 o
  -2   9   0       12.81       18.73      2.37 o
  -1   9   0     1186.81     1172.30     19.00 o
   0   9   0     1675.67     1595.76     24.47 o
   1   9   0      244.83      255.09      4.95 o
   2   9   0      288.01      314.97      4.81 o
   3   9   0       99.91      102.65      2.82 o
   4   9   0       66.07       84.76      2.89 o
   5   9   0     2126.33     2157.97     26.67 o
   6   9   0     6286.93     6232.52     64.97 o
   7   9   0     2159.24     2104.20     30.69 o
   8   9   0     1091.61     1067.26     18.21 o
   9   9   0     1110.10     1097.23     18.86 o
  10   9   0     1850.17     1835.38     28.45 o
  11   9   0      300.37      320.55      9.26 o
  -7  10   0       13.17       25.93      4.47 o
  -6  10   0      193.42      191.08      9.23 o
  -5  10   0      705.06      685.71     19.18 o
  -4  10   0      212.16      200.03      9.04 o
  -3  10   0      802.63      823.64     21.52 o
  -2  10   0      877.25      836.93     18.61 o
  -1  10   0      714.66      686.51     13.10 o
   0  10   0       12.53       26.04      3.23 o
   1  10   0     1019.71     1037.37     17.61 o
   2  10   0     3223.90     3216.37     40.87 o
   3  10   0      774.56      815.60     12.49 o
   4  10   0       99.45      100.33      3.40 o
   5  10   0     4202.26     4152.51     52.86 o
   6  10   0     2211.95     2180.46     27.85 o
   7  10   0      757.37      764.90     11.95 o
   8  10   0      501.95      491.92     10.94 o
   9  10   0     1247.17     1248.82     21.09 o
  10  10   0      206.16      219.78      7.56 o
  11  10   0       75.98       99.39      6.65 o
  -6  11   0      377.95      364.84     13.52 o
  -5  11   0     1009.71      971.85     25.30 o
  -4  11   0      205.76      199.83      9.50 o
  -3  11   0     1248.29     1200.07     29.20 o
  -2  11   0     1814.55     1843.45     33.87 o
  -1  11   0      212.04      239.07      9.82 o
   0  11   0     1364.50     1364.41     22.52 o
   1  11   0     1748.91     1805.74     28.35 o
   2  11   0     2011.85     1962.29     30.29 o
   3  11   0       66.34       74.99      5.05 o
   4  11   0      815.33      841.08     23.16 o
   5  11   0     2247.63     2243.14     32.08 o
   6  11   0      429.75      425.29      8.45 o
   7  11   0      330.60      330.46      9.81 o
   8  11   0      406.56      390.25      9.73 o
   9  11   0      206.08      216.66      7.36 o
  10  11   0       45.78       52.77      4.61 o
  -5  12   0      119.68      136.84      8.31 o
  -4  12   0      853.46      819.53     22.83 o
  -3  12   0     1380.49     1336.77     32.38 o
  -1  12   0       22.77       28.03      3.82 o
   0  12   0     1177.78     1234.76     18.74 o
   1  12   0      662.56      643.82     14.73 o
   2  12   0       53.58       54.17      5.66 o
   3  12   0       86.09      102.77      9.30 o
   4  12   0     2607.57     2549.31     82.45 o
   5  12   0     1105.11     1104.29     21.41 o
   6  12   0      245.43      226.05      8.08 o
   7  12   0      910.95      911.57     15.77 o
   8  12   0      826.48      830.78     18.35 o
   9  12   0        8.64        3.34      2.71 o
  10  12   0      555.37      556.83     14.98 o
  -4  13   0      779.28      823.09     23.74 o
  -3  13   0       98.06      128.18      8.77 o
  -2  13   0      153.67      163.01     18.61 o
  -1  13   0      393.05      426.62     12.03 o
   0  13   0     1566.30     1553.62     28.78 o
   1  13   0       17.96       22.16      3.67 o
   2  13   0       29.92       33.88      4.31 o
   3  13   0     1311.07     1341.88     25.23 o
   4  13   0      842.26      794.07     20.55 o
   5  13   0      426.72      427.01     11.77 o
   6  13   0     1618.84     1617.66     29.34 o
   7  13   0     1505.94     1548.00     28.10 o
   8  13   0       72.23       67.09      7.26 o
   9  13   0      285.95      293.60     13.13 o
  -3  14   0      108.46      130.67      9.95 o
  -2  14   0      104.36      108.41      8.84 o
  -1  14   0     2723.37     2626.99     45.29 o
   0  14   0       17.66       25.95      5.20 o
   1  14   0      505.31      524.04     19.77 o
   2  14   0     1943.90     1972.01     34.63 o
   3  14   0     1810.00     1839.38     39.60 o
   4  14   0       38.66       39.95      5.90 o
   5  14   0      429.37      391.43     15.72 o
   6  14   0      587.01      617.10     18.00 o
   7  14   0       16.50       30.69      4.53 o
   8  14   0      743.77      793.70     32.72 o
  -1  15   0      320.94      324.94     22.46 o
   0  15   0      104.65      105.80      8.84 o
   1  15   0      403.44      389.24     14.50 o
   2  15   0      886.08      865.55     19.21 o
   3  15   0       29.46       22.64      5.39 o
   4  15   0      760.17      775.94     21.46 o
   5  15   0      386.54      403.61     14.89 o
   6  15   0      269.05      269.23     12.51 o
   7  15   0      111.53      123.19     10.91 o
   1  16   0       20.33       20.53      8.34 o
   2  16   0       13.43       10.91      7.70 o
   3  16   0      799.49      917.48     24.45 o
   4  16   0     1572.75     1619.41     48.12 o
   5  16   0      102.68      116.78     12.83 o
  -3 -16   1        5.46       12.83      8.34 o
  -2 -16   1      746.58      802.68     31.44 o
  -6 -15   1     1107.67     1186.01     29.51 o
  -5 -15   1     1451.76     1523.07     35.25 o
  -4 -15   1        0.20       12.83      5.44 o
  -3 -15   1       26.47       18.13      5.77 o
  -2 -15   1      688.28      652.73     16.01 o
  -1 -15   1      786.44      774.64     21.72 o
   0 -15   1      575.12      571.09     18.13 o
   1 -15   1      171.07      189.28     14.12 o
  -8 -14   1       51.56       37.86      8.98 o
  -7 -14   1      544.32      580.78     14.63 o
  -6 -14   1     1630.90     1640.41     36.72 o
  -5 -14   1      523.20      543.61     17.17 o
  -4 -14   1        3.60        2.57      6.42 o
  -3 -14   1      921.03      861.07     30.80 o
  -2 -14   1      399.63      381.49     19.25 o
  -1 -14   1       20.02       21.37      3.87 o
   0 -14   1      723.16      743.13     37.21 o
   1 -14   1     1682.16     1671.14     40.06 o
   2 -14   1       22.80       22.59      4.99 o
   3 -14   1       32.36       34.01      7.70 o
  -9 -13   1      138.61      160.41     13.47 o
  -8 -13   1       65.08       65.56      7.39 o
  -7 -13   1      801.43      847.82     18.03 o
  -6 -13   1      294.78      291.40     10.86 o
  -5 -13   1      562.77      537.04     21.82 o
  -4 -13   1     1453.73     1353.20     41.71 o
  -3 -13   1     1262.99     1234.69     37.86 o
  -2 -13   1       18.74       18.00      4.47 o
  -1 -13   1      511.95      499.13     15.61 o
   0 -13   1     1622.10     1629.01     30.04 o
   1 -13   1       96.78      105.83      6.64 o
   2 -13   1        4.17       10.27      5.13 o
   3 -13   1      348.84      394.25     14.70 o
   4 -13   1      536.35      553.53     18.27 o
  -9 -12   1      416.32      402.03     15.41 o
  -8 -12   1      974.90      981.38     26.30 o
  -7 -12   1     1544.66     1555.16     27.90 o
  -6 -12   1      134.08      131.14      7.93 o
  -5 -12   1     1404.96     1378.36     30.96 o
  -4 -12   1      838.39      845.67     28.87 o
  -3 -12   1       58.76       59.39      5.90 o
  -2 -12   1     1650.56     1624.12     34.86 o
  -1 -12   1      811.74      798.71     17.09 o
   0 -12   1      514.12      488.19     12.40 o
   1 -12   1      106.50       97.82      7.48 o
   2 -12   1      465.97      511.98     16.26 o
   3 -12   1      866.95      846.81     22.88 o
   4 -12   1      108.33       99.80      7.85 o
   5 -12   1      819.67      808.17     22.56 o
 -10 -11   1      180.08      172.89      7.10 o
  -9 -11   1      554.73      570.44     16.02 o
  -8 -11   1      642.63      663.16     13.80 o
  -7 -11   1      190.18      202.69      5.72 o
  -6 -11   1      727.63      711.64     15.01 o
  -5 -11   1     1871.53     1831.99     38.24 o
  -4 -11   1       60.45       59.80      4.68 o
  -3 -11   1     1251.61     1261.63     28.03 o
  -2 -11   1     1249.78     1262.26     21.22 o
  -1 -11   1      832.52      848.17     17.35 o
   0 -11   1       45.98       50.37      3.80 o
   1 -11   1      154.04      216.00      7.53 o
   2 -11   1     2937.84     2891.86     59.60 o
   3 -11   1      341.55      294.47     11.32 o
   4 -11   1      204.63      192.72      9.23 o
   5 -11   1     1416.52     1364.34     32.32 o
   6 -11   1      726.65      727.70     21.49 o
 -10 -10   1     1020.88     1009.92     18.70 o
  -9 -10   1      405.55      427.30     10.52 o
  -8 -10   1      146.19      143.74      6.11 o
  -7 -10   1      712.06      746.42     13.14 o
  -6 -10   1     2471.53     2485.74     34.78 o
  -5 -10   1      224.04      231.79      7.41 o
  -4 -10   1     1220.26     1230.00     17.30 o
  -3 -10   1      806.92      776.29     11.44 o
  -2 -10   1     2452.79     2380.26     58.48 o
  -1 -10   1       85.50       99.39      6.97 o
   0 -10   1      494.32      557.93     11.19 o
   1 -10   1     1209.25     1201.01     24.54 o
   2 -10   1      404.08      379.16     12.47 o
   3 -10   1       22.51       36.03      4.54 o
   4 -10   1     1062.72     1017.30     25.10 o
   5 -10   1      814.13      773.05     20.55 o
   6 -10   1       52.07       53.45      7.38 o
   7 -10   1       97.76       83.24      6.76 o
 -11  -9   1     1214.50     1227.84     25.05 o
 -10  -9   1      643.82      652.86     13.76 o
  -9  -9   1      246.43      258.05      7.81 o
  -8  -9   1      963.32      938.66     16.70 o
  -7  -9   1     1900.48     1908.46     27.34 o
  -6  -9   1      286.57      297.79      7.22 o
  -5  -9   1       76.53       66.85      3.83 o
  -4  -9   1     1891.60     1914.46     27.40 o
  -3  -9   1     2237.65     2278.44     23.63 o
  -2  -9   1      633.47      604.36      8.15 o
  -1  -9   1     1521.50     1562.18     23.20 o
   0  -9   1     2152.93     2192.41     32.16 o
   1  -9   1     1173.37     1172.92     19.14 o
   2  -9   1        8.82        7.76      1.92 o
   3  -9   1     2290.40     2192.23     45.51 o
   4  -9   1      900.06      892.89     22.18 o
   5  -9   1        7.40        5.43      2.92 o
   6  -9   1      527.67      518.26     15.35 o
   7  -9   1     1972.87     2052.30     44.03 o
 -11  -8   1      211.79      236.96     16.14 o
 -10  -8   1       25.16       45.05      4.87 o
  -9  -8   1     1529.24     1522.23     24.22 o
  -8  -8   1     5355.90     5222.08     69.31 o
  -7  -8   1     1275.36     1259.34     23.12 o
  -6  -8   1      147.64      152.14      4.87 o
  -5  -8   1     1407.72     1435.35     21.14 o
  -4  -8   1      573.85      586.72      9.19 o
  -3  -8   1      383.84      385.18      5.83 o
  -2  -8   1      535.63      558.73      7.42 o
  -1  -8   1     3615.85     3783.90     38.66 o
   0  -8   1     1814.33     1842.70     21.62 o
   1  -8   1        2.24        5.22      1.67 o
   2  -8   1     3706.62     3657.95     62.79 o
   3  -8   1     1732.55     1720.10     31.30 o
   4  -8   1      423.44      417.12     12.42 o
   5  -8   1      257.63      232.22      8.77 o
   6  -8   1     1310.34     1266.77     48.44 o
   7  -8   1      698.83      705.95     18.63 o
   8  -8   1        4.88       33.28      7.70 o
 -11  -7   1      562.49      563.91     14.34 o
 -10  -7   1      538.82      522.49     11.44 o
  -9  -7   1     3102.49     2979.80     41.81 o
  -8  -7   1     1768.27     1712.01     25.73 o
  -7  -7   1      486.00      494.41     14.00 o
  -6  -7   1      356.62      317.27      6.82 o
  -5  -7   1     1623.14     1650.84     21.06 o
  -4  -7   1        5.74       11.56      1.84 o
  -3  -7   1     3005.27     3117.14     30.66 o
  -2  -7   1       71.85       52.08      2.08 o
  -1  -7   1     6905.84     7287.07     71.57 o
   0  -7   1      126.33      139.34      2.96 o
   1  -7   1     3313.79     3412.58     39.66 o
   2  -7   1     1027.38      957.42     15.34 o
   3  -7   1      113.84      118.46      4.88 o
   4  -7   1      781.40      764.83     15.84 o
   5  -7   1     2052.55     1987.09     40.97 o
   6  -7   1     1105.42     1078.13     51.97 o
   7  -7   1        4.32       39.14      4.15 o
   8  -7   1      111.11      117.14      6.47 o
   9  -7   1      466.57      513.50     17.32 o
 -11  -6   1       23.21       22.99      4.06 o
 -10  -6   1      438.61      456.85     11.78 o
  -9  -6   1      451.66      438.88      9.73 o
  -8  -6   1      136.34      139.69      5.03 o
  -7  -6   1      849.63      871.63     16.84 o
  -6  -6   1     1887.07     1910.51     26.20 o
  -5  -6   1      473.55      474.56      6.87 o
  -4  -6   1       59.49       49.23      2.05 o
  -3  -6   1     1049.43     1004.38     11.08 o
  -2  -6   1     5681.86     5767.09     59.05 o
  -1  -6   1        3.51        6.10      1.18 o
   0  -6   1     2556.72     2920.20     28.25 o
   1  -6   1     6369.95     6320.08     64.06 o
   2  -6   1     3449.84     3371.15     42.32 o
   3  -6   1      334.00      305.74      6.27 o
   4  -6   1     2789.02     2674.19     44.97 o
   5  -6   1      968.69      922.09     18.17 o
   6  -6   1       10.55       24.38      3.08 o
   7  -6   1      312.49      315.86     13.80 o
   8  -6   1     1094.47     1094.89     44.27 o
   9  -6   1      339.73      340.31     19.57 o
 -11  -5   1      885.14      885.79     18.67 o
 -10  -5   1      446.37      433.52     11.18 o
  -9  -5   1        0.62        1.53      1.92 o
  -8  -5   1      259.50      269.96      6.70 o
  -7  -5   1     1646.36     1567.09     26.30 o
  -6  -5   1     1871.78     1832.04     23.18 o
  -5  -5   1       60.83       66.19      2.09 o
  -4  -5   1     2656.36     2718.35     26.61 o
  -3  -5   1     2621.09     2620.42     27.47 o
  -2  -5   1       83.71      103.29      2.57 o
  -1  -5   1     1550.41     1498.45     16.51 o
   0  -5   1     8608.41     8863.24     81.60 o
   1  -5   1     3928.87     3792.93     37.71 o
   2  -5   1      372.29      440.93      7.08 o
   3  -5   1     2464.09     2456.40     37.37 o
   4  -5   1     1205.63     1178.32     21.38 o
   5  -5   1      468.34      464.63     10.42 o
   6  -5   1      307.93      322.62     16.68 o
   7  -5   1     2939.84     2768.06     54.50 o
   8  -5   1      131.55      127.31      6.01 o
   9  -5   1       74.20       80.24     12.19 o
  10  -5   1      591.93      589.06     30.48 o
 -11  -4   1     1210.20     1168.78     23.23 o
 -10  -4   1       23.25       24.17      3.23 o
  -9  -4   1      494.04      491.90     11.53 o
  -8  -4   1     1377.35     1281.70     19.67 o
  -7  -4   1      589.09      559.59     10.24 o
  -6  -4   1       85.52       75.96      3.68 o
  -5  -4   1     4216.43     4315.98     40.44 o
  -4  -4   1     6336.11     6500.73     60.66 o
  -3  -4   1      349.72      340.01      4.56 o
  -2  -4   1      677.72      634.21      7.78 o
  -1  -4   1     9222.25     9089.72     83.50 o
   0  -4   1      399.88      350.00      5.63 o
   1  -4   1      148.67      179.62      3.25 o
   2  -4   1     4589.50     4649.83     66.32 o
   3  -4   1     8983.74     9432.06    180.02 o
   4  -4   1     1997.34     2012.01     28.82 o
   5  -4   1       34.02       91.75      5.77 o
   6  -4   1     5280.06     5027.55     80.81 o
   7  -4   1       56.94       62.92      4.47 o
   8  -4   1       46.89       38.53      3.85 o
   9  -4   1      663.61      662.19     16.49 o
  10  -4   1      685.18      714.48     25.34 o
 -11  -3   1      270.66      261.09      8.55 o
 -10  -3   1      969.37      953.78     18.91 o
  -9  -3   1     1111.12     1036.58     19.64 o
  -8  -3   1      739.27      731.43     12.62 o
  -7  -3   1       68.94      100.13      7.05 o
  -6  -3   1      473.09      438.41      8.51 o
  -5  -3   1     9131.08     9352.20    112.31 o
  -4  -3   1     4318.23     4548.33     45.19 o
  -3  -3   1     3134.30     3405.78     32.16 o
  -2  -3   1      400.11      298.99      4.30 o
  -1  -3   1    70593.36    61530.96    842.60 o
   0  -3   1      466.56      534.60      9.42 o
   1  -3   1        8.39       10.89      1.48 o
   2  -3   1      331.76      299.27      3.85 o
   3  -3   1     5230.39     5590.33    102.94 o
   4  -3   1     4123.77     4616.18     78.38 o
   5  -3   1     3340.39     3341.67     54.67 o
   6  -3   1     1373.95     1284.96     23.01 o
   7  -3   1      108.97       70.19      4.01 o
   8  -3   1      152.63      175.39      7.70 o
   9  -3   1      949.57      929.84     21.55 o
  10  -3   1       25.06       34.29      3.79 o
 -11  -2   1       65.32       72.04      5.08 o
 -10  -2   1     2777.46     2653.38     43.04 o
  -9  -2   1      772.39      803.28     15.97 o
  -8  -2   1      318.47      312.13      8.19 o
  -7  -2   1      847.01      889.08     13.99 o
  -6  -2   1     1233.56     1140.17     21.37 o
  -5  -2   1     6581.62     6775.98     88.84 o
  -4  -2   1       10.25       13.15      1.87 o
  -3  -2   1     1528.13     1550.82     16.00 o
  -2  -2   1      168.06      171.51      2.73 o
  -1  -2   1      896.93      951.82      9.38 o
   0  -2   1     7077.23     7108.07     69.10 o
   1  -2   1     2266.21     2129.13     26.06 o
   2  -2   1      248.10      281.04     10.71 o
   3  -2   1     2377.38     2877.61     37.24 o
   4  -2   1     1506.80     1522.99     22.14 o
   5  -2   1     1698.82     1612.84     29.86 o
   6  -2   1       30.40       25.93      2.81 o
   7  -2   1      319.53      325.61     18.93 o
   8  -2   1     1451.11     1407.49     29.32 o
   9  -2   1     1220.51     1154.29     25.21 o
  10  -2   1        5.08        5.39      2.14 o
  11  -2   1      344.02      351.30     10.59 o
 -11  -1   1     1008.82     1012.05     19.97 o
 -10  -1   1      833.07      873.94     17.64 o
  -9  -1   1      317.77      293.21      8.19 o
  -8  -1   1       52.64       90.88      4.28 o
  -7  -1   1     1910.26     1833.29     26.30 o
  -6  -1   1      425.59      440.89      7.28 o
  -5  -1   1     1115.02     1250.02     16.31 o
  -4  -1   1      701.46      604.47      9.70 o
  -3  -1   1     2903.86     2975.01     27.22 o
  -2  -1   1      721.85      637.95      6.94 o
  -1  -1   1     2740.90     2843.83     40.27 o
   0  -1   1    13881.38    13403.63    142.87 o
   1  -1   1     1789.31     1759.57     21.20 o
   2  -1   1     1448.10     1720.49     17.73 o
   3  -1   1     3887.47     4179.54     51.72 o
   4  -1   1    10660.04    11261.06    160.07 o
   5  -1   1      433.24      425.04      8.23 o
   6  -1   1        3.53        4.02      0.85 o
   7  -1   1     2384.54     2267.06     35.03 o
   8  -1   1      745.85      813.74     14.71 o
   9  -1   1      353.22      351.39     10.48 o
  10  -1   1     1140.60     1076.12     24.19 o
  11  -1   1     1186.28     1287.55     27.90 o
 -11   0   1      516.05      527.42     15.87 o
 -10   0   1       99.36      106.94      5.46 o
  -9   0   1       75.37      132.99      5.49 o
  -8   0   1     1677.08     1601.77     27.04 o
  -7   0   1     1197.74     1167.99     20.29 o
  -6   0   1       61.36       67.91      4.03 o
  -5   0   1     2041.37     2007.62     24.85 o
  -4   0   1     7450.23     7241.81     83.55 o
  -3   0   1     8902.12     8941.05    101.44 o
  -2   0   1      937.68      979.68     10.71 o
  -1   0   1     2782.76     2878.43     36.37 o
   0   0   1     9115.95     8509.51    205.04 o
   1   0   1       19.53       27.30      0.96 o
   2   0   1    19013.59    18096.16    157.66 o
   3   0   1    17879.72    17561.56    164.65 o
   4   0   1      671.54      649.79      7.44 o
   5   0   1       31.36       24.11      1.11 o
   6   0   1     1425.57     1417.46     24.58 o
   7   0   1     1202.63     1207.03     27.45 o
   8   0   1      421.23      371.14      8.33 o
   9   0   1      834.70      791.25     14.94 o
  10   0   1     1305.48     1294.00     22.58 o
  11   0   1      187.27      189.81      7.47 o
 -11   1   1      285.39      280.85     10.78 o
 -10   1   1      130.09      141.56      7.39 o
  -9   1   1     1900.93     1835.65     30.95 o
  -8   1   1     1890.94     1808.88     29.96 o
  -7   1   1     1463.51     1419.00     23.96 o
  -6   1   1      208.91      185.77      8.40 o
  -5   1   1      443.91      411.66     10.00 o
  -4   1   1      408.98      487.55      6.72 o
  -3   1   1     5335.54     5472.19     60.09 o
  -2   1   1    16715.64    16093.07    213.62 o
  -1   1   1    32244.91    29154.28    316.64 o
   0   1   1      273.87      290.39      3.49 o
   1   1   1     1077.20     1126.75     12.22 o
   2   1   1     3210.51     3153.22     31.39 o
   3   1   1     1467.37     1381.95     13.01 o
   4   1   1     5879.43     6425.06     62.43 o
   5   1   1      991.60      928.58     10.16 o
   6   1   1     2140.03     2107.24     23.82 o
   7   1   1      786.20      816.70     19.05 o
   8   1   1       88.49       88.50      3.67 o
   9   1   1     1839.96     1687.27     27.75 o
  10   1   1      642.09      669.08     13.58 o
  11   1   1       35.36       32.54      3.22 o
 -10   2   1      608.92      634.85     17.71 o
  -9   2   1      204.91      191.46      8.31 o
  -8   2   1      178.70      176.29      7.67 o
  -7   2   1      770.30      744.05     18.08 o
  -6   2   1     2882.68     2752.65     53.90 o
  -5   2   1     1442.94     1517.32     47.00 o
  -4   2   1     1125.35     1239.74     33.60 o
  -3   2   1    13616.63    13541.74    196.46 o
  -2   2   1     9630.33     9651.33    105.38 o
  -1   2   1    11481.16    11780.90    104.33 o
   0   2   1    11288.47    11170.01    117.09 o
   1   2   1     3935.69     3961.95     35.99 o
   2   2   1      836.37      817.14      8.53 o
   3   2   1     1169.77     1251.84     17.77 o
   4   2   1     5456.25     5499.27     51.06 o
   5   2   1     2007.56     1865.39     20.57 o
   6   2   1      527.27      566.09     10.80 o
   7   2   1      263.04      220.14      5.03 o
   8   2   1     1012.96     1015.21     15.25 o
   9   2   1      905.36      882.78     18.02 o
  10   2   1      443.54      416.28      9.75 o
  11   2   1     1059.78     1071.77     19.82 o
  12   2   1     1071.75     1089.98     20.34 o
 -10   3   1      357.32      373.64     12.49 o
  -9   3   1       25.97       30.30      4.01 o
  -8   3   1      769.06      770.41     19.18 o
  -7   3   1     2459.32     2453.93     49.35 o
  -6   3   1     3450.88     3343.92     64.76 o
  -5   3   1      623.53      643.62     12.03 o
  -4   3   1     1082.98     1091.16     15.33 o
  -3   3   1     9812.79     9693.02    126.84 o
  -2   3   1      256.39      219.30      3.31 o
  -1   3   1     1174.95     1199.81     11.64 o
   0   3   1      714.67      716.68      7.68 o
   1   3   1      359.60      317.26      3.58 o
   2   3   1      392.63      359.72      3.98 o
   3   3   1      641.46      628.16      7.08 o
   4   3   1     3933.52     3861.78     38.47 o
   5   3   1      112.79       98.98      1.88 o
   6   3   1       15.79       17.97      2.02 o
   7   3   1     4255.49     4382.53     56.34 o
   8   3   1     2548.25     2502.29     33.81 o
   9   3   1       53.63       57.40      3.67 o
  10   3   1      685.91      635.00     14.62 o
  11   3   1      664.80      694.45     14.57 o
  12   3   1      510.01      503.01     11.87 o
 -10   4   1      281.67      259.86     10.17 o
  -9   4   1      253.33      273.10     10.48 o
  -8   4   1      418.33      394.16     19.57 o
  -7   4   1     1056.82     1009.02     23.28 o
  -6   4   1       56.02       52.97      3.75 o
  -5   4   1      967.73      905.86     17.80 o
  -4   4   1     4120.39     4033.98     54.69 o
  -3   4   1      818.97      862.25     17.66 o
  -2   4   1      648.95      709.04      7.84 o
  -1   4   1     3100.51     3081.75     25.69 o
   0   4   1     2498.83     2472.59     26.80 o
   1   4   1     1420.72     1501.55     13.77 o
   2   4   1      235.92      171.59      2.46 o
   3   4   1     3595.62     3441.73     31.59 o
   4   4   1     3692.75     3572.82     36.06 o
   5   4   1       16.92       25.15      2.80 o
   6   4   1     3413.64     3650.55     45.45 o
   7   4   1     4141.31     4061.84     52.59 o
   8   4   1       90.40       98.17      5.37 o
   9   4   1      354.84      353.97      7.75 o
  10   4   1      529.15      534.34     11.87 o
  11   4   1      712.75      697.22     14.70 o
  12   4   1      116.42      118.55      6.47 o
  -9   5   1      640.44      613.82     17.54 o
  -8   5   1     1345.69     1375.85     31.15 o
  -7   5   1      373.98      352.94     11.51 o
  -6   5   1       89.37       90.88      5.39 o
  -5   5   1     1292.02     1251.79     23.55 o
  -4   5   1     3316.58     3278.73     57.70 o
  -3   5   1      269.22      258.50      6.85 o
  -2   5   1     6980.25     6965.13     61.99 o
  -1   5   1     6941.96     6742.63     58.08 o
   0   5   1     1431.81     1459.05     14.28 o
   1   5   1     1179.13     1104.99     11.25 o
   2   5   1     2658.98     2732.42     25.49 o
   3   5   1      826.27      794.71      9.01 o
   4   5   1      155.50      171.01      3.72 o
   5   5   1     3503.37     3438.15     35.15 o
   6   5   1     2362.15     2382.13     25.22 o
   7   5   1       70.61       84.77      4.07 o
   8   5   1     2026.26     1982.97     27.81 o
   9   5   1     3425.79     3322.60     44.77 o
  10   5   1      598.40      601.27     16.47 o
  11   5   1        0.03       -0.61      2.02 o
  12   5   1      835.12      837.12     31.26 o
  -9   6   1     1062.31     1051.38     25.85 o
  -8   6   1      486.97      489.31     38.18 o
  -7   6   1      237.81      234.83     12.83 o
  -6   6   1     1621.84     1559.61     33.95 o
  -5   6   1     1969.49     1992.65     35.51 o
  -4   6   1        7.36        7.44      1.67 o
  -3   6   1     1285.74     1256.99     22.52 o
  -2   6   1      542.11      574.77      5.86 o
  -1   6   1      120.52      145.50      2.41 o
   0   6   1     3373.82     3628.02     33.77 o
   1   6   1     4321.10     4311.40     38.13 o
   2   6   1      769.77      756.51      8.00 o
   3   6   1       15.36       12.19      1.00 o
   4   6   1     4628.68     4748.90     44.53 o
   5   6   1     6341.01     6486.35     53.05 o
   6   6   1     2400.37     2375.90     25.45 o
   7   6   1        2.72        2.92      1.74 o
   8   6   1     2687.26     2642.05     36.37 o
   9   6   1     1549.67     1500.74     22.69 o
  10   6   1       28.13       29.43      2.98 o
  11   6   1      612.03      603.46     13.73 o
  12   6   1      550.72      558.13     13.29 o
  -8   7   1      846.46      892.13     25.99 o
  -7   7   1      463.01      441.60     19.25 o
  -6   7   1     1437.57     1418.39     31.87 o
  -5   7   1      704.92      677.10     17.43 o
  -4   7   1     4043.51     3857.14     64.33 o
  -3   7   1      341.51      350.15      7.91 o
  -2   7   1      659.25      614.58      9.40 o
  -1   7   1     1784.94     1916.16     18.18 o
   0   7   1     3103.83     3009.32     28.55 o
   1   7   1     9455.65     9235.54     80.05 o
   2   7   1      139.06      156.05      2.84 o
   3   7   1      606.47      558.22      6.55 o
   4   7   1     5127.89     5158.00     45.73 o
   5   7   1     1952.47     1839.62     18.67 o
   6   7   1        3.86        4.19      1.44 o
   7   7   1      808.17      765.07     11.42 o
   8   7   1     1347.68     1277.93     19.82 o
   9   7   1        0.19        1.74      2.45 o
  10   7   1       53.75       59.13      3.96 o
  11   7   1      403.79      395.32     10.66 o
  12   7   1       15.47       21.47      4.29 o
  -8   8   1      364.25      399.64     13.70 o
  -7   8   1      766.95      786.34     35.93 o
  -6   8   1        0.22       12.40      4.17 o
  -5   8   1     2288.06     2141.82     45.06 o
  -4   8   1     1474.66     1445.74     31.93 o
  -3   8   1     3249.54     3229.41     72.51 o
  -2   8   1      179.58      193.71      4.62 o
  -1   8   1      649.79      553.35      7.96 o
   0   8   1     2269.15     2282.72     22.43 o
   1   8   1     1351.92     1406.43     14.07 o
   2   8   1      179.02      166.07      3.12 o
   3   8   1     4379.72     4739.58     47.64 o
   4   8   1      916.20      924.55      9.54 o
   5   8   1      362.97      386.68      5.95 o
   6   8   1      370.74      374.34      7.00 o
   7   8   1      686.70      688.11     10.84 o
   8   8   1       38.03       38.86      3.16 o
   9   8   1      468.00      465.94     10.00 o
  10   8   1     2620.36     2499.60     35.97 o
  11   8   1      649.43      638.08     19.72 o
  -7   9   1      101.58      139.86      8.02 o
  -6   9   1        3.86        5.03      2.92 o
  -5   9   1     1326.50     1252.64     29.65 o
  -4   9   1      962.14      900.90     22.63 o
  -3   9   1      674.61      673.87     12.90 o
  -2   9   1       22.18       23.32      3.40 o
  -1   9   1     1473.27     1477.97     20.19 o
   0   9   1      166.06      173.74      3.90 o
   1   9   1     1070.53     1191.79     12.52 o
   2   9   1     2739.47     2696.81     29.82 o
   3   9   1     3071.23     2990.92     40.59 o
   4   9   1      110.37      111.49      2.86 o
   5   9   1      311.79      295.15      5.56 o
   6   9   1     1986.39     1987.75     22.65 o
   7   9   1       21.30       25.93      2.40 o
   8   9   1      197.33      199.37      6.29 o
   9   9   1     3187.40     3086.29     43.31 o
  10   9   1     2482.49     2384.96     35.00 o
  11   9   1       70.46       80.83      5.03 o
  -6  10   1      967.79      984.08     25.49 o
  -5  10   1      683.47      655.06     18.99 o
  -4  10   1       52.80       56.95      9.30 o
  -3  10   1     1843.18     1771.97     58.07 o
  -2  10   1     1516.97     1473.70     29.23 o
  -1  10   1     1531.67     1530.32     21.21 o
   0  10   1       17.34       16.28      1.73 o
   1  10   1     1275.44     1288.33     15.23 o
   2  10   1      630.67      719.72      9.39 o
   3  10   1       16.76       21.70      1.79 o
   4  10   1     2010.64     1966.89     22.74 o
   5  10   1     6301.07     6286.00     65.67 o
   6  10   1      615.06      597.92      9.06 o
   7  10   1      133.83      123.93      4.44 o
   8  10   1      697.10      688.82     13.42 o
   9  10   1     1047.48      988.70     17.56 o
  10  10   1      349.64      379.89      9.72 o
  11  10   1      623.67      640.10     19.56 o
  -6  11   1     1013.06     1029.61     26.86 o
  -5  11   1       32.19       38.82      7.70 o
  -4  11   1      373.72      352.72     13.06 o
  -3  11   1      452.10      433.03     14.50 o
  -2  11   1     2749.98     2717.84     44.92 o
  -1  11   1      234.99      229.66      7.08 o
   0  11   1      804.80      838.00     22.51 o
   1  11   1      531.37      549.87      8.94 o
   2  11   1       67.64       84.78      3.48 o
   3  11   1     1573.53     1574.41     23.20 o
   4  11   1     2730.44     2694.17     30.39 o
   5  11   1     1351.69     1380.79     17.37 o
   6  11   1      490.16      510.62      9.23 o
   7  11   1     1465.22     1489.32     18.33 o
   8  11   1     1674.68     1632.42     25.81 o
   9  11   1       24.77       32.88      3.47 o
  10  11   1      263.36      280.90      8.44 o
  -5  12   1       90.29       88.17      7.67 o
  -4  12   1      513.40      514.93     17.17 o
  -3  12   1      472.45      461.89     34.65 o
  -2  12   1      189.70      192.35     11.46 o
  -1  12   1     1339.26     1343.20     25.33 o
   0  12   1      806.56      820.73     16.02 o
   1  12   1      140.60      127.86      5.19 o
   2  12   1      769.14      772.26     16.12 o
   3  12   1     1568.91     1548.89     21.43 o
   4  12   1      818.02      809.27     14.18 o
   5  12   1      225.88      223.24      6.61 o
   6  12   1      571.19      561.62      9.31 o
   7  12   1     1284.70     1300.16     18.55 o
   8  12   1      392.22      392.26     10.06 o
   9  12   1      223.76      229.71      7.65 o
  10  12   1      251.10      252.30      8.16 o
  -4  13   1      351.37      340.34     16.36 o
  -3  13   1       20.64       31.55      5.39 o
  -2  13   1       28.35       38.99      9.49 o
  -1  13   1     3400.78     3417.41     56.11 o
   0  13   1        5.70        7.28      3.84 o
   1  13   1       69.65       70.50      5.30 o
   2  13   1     1354.14     1345.44     32.98 o
   3  13   1     1762.11     1762.93     68.33 o
   4  13   1      133.69      151.32      8.38 o
   5  13   1      193.11      198.37      7.76 o
   6  13   1     1832.16     1809.76     31.85 o
   7  13   1       16.70       16.95      3.37 o
   8  13   1        0.80       57.40      6.57 o
   9  13   1     2095.72     2025.42     36.34 o
  -3  14   1      273.40      271.32     12.61 o
  -2  14   1      712.52      750.12     22.63 o
  -1  14   1     1002.01     1025.85     25.81 o
   0  14   1        0.95        5.99      4.01 o
   1  14   1      783.59      735.99     20.36 o
   2  14   1      690.68      699.70     16.00 o
   3  14   1       92.88       99.34     13.15 o
   4  14   1      997.26      959.80     23.93 o
   5  14   1     2821.68     2809.81     56.32 o
   6  14   1      302.62      306.23     10.06 o
   7  14   1      123.43      121.82      8.14 o
   8  14   1      644.04      697.17     21.52 o
  -1  15   1       30.69       40.06      6.11 o
   0  15   1      664.70      664.16     19.90 o
   1  15   1     1281.40     1307.44     32.72 o
   2  15   1      632.88      643.99     18.59 o
   3  15   1      173.16      174.49      9.50 o
   4  15   1      763.76      748.43     20.55 o
   5  15   1        3.52        3.57      4.62 o
   6  15   1       76.54       83.17      9.30 o
   7  15   1      710.58      744.99     20.43 o
   1  16   1       62.14       69.39      7.71 o
   2  16   1      104.45      101.38     12.19 o
   3  16   1      871.38      891.76     42.35 o
   4  16   1      269.09      279.63     12.68 o
   5  16   1      262.70      275.65     12.42 o
  -6 -15   2     1260.05     1294.81     42.35 o
  -5 -15   2       33.35       28.87      8.98 o
  -4 -15   2      254.15      290.66     17.32 o
  -3 -15   2      860.40      924.59     33.36 o
  -2 -15   2     1049.13     1058.68     32.40 o
  -1 -15   2       27.38       36.67     12.51 o
   0 -15   2      204.16      220.75     11.11 o
  -7 -14   2     1298.01     1383.99     41.71 o
  -6 -14   2      400.13      433.10     20.53 o
  -5 -14   2       39.63       34.01      8.98 o
  -4 -14   2      457.03      456.84     20.53 o
  -3 -14   2      621.09      629.54     18.73 o
  -2 -14   2      102.88      107.88      8.38 o
  -1 -14   2      292.10      307.93     12.47 o
   0 -14   2      551.29      559.10     17.97 o
   1 -14   2      810.72      781.96     28.55 o
   2 -14   2       18.29       13.51      4.47 o
  -8 -13   2     1587.57     1683.51     57.75 o
  -7 -13   2     1035.83     1091.81     22.08 o
  -6 -13   2      137.15      150.78     12.83 o
  -5 -13   2     1191.70     1110.66     36.57 o
  -4 -13   2      189.36      191.21     13.47 o
  -3 -13   2      290.58      283.86     11.77 o
  -2 -13   2      213.49      232.78     18.61 o
  -1 -13   2     1321.30     1264.70     24.73 o
   0 -13   2      105.91      117.33      6.75 o
   1 -13   2        0.05        1.88      3.38 o
   2 -13   2      670.91      637.73     19.45 o
   3 -13   2     1364.39     1373.78     33.69 o
   4 -13   2      336.30      363.41     13.98 o
  -9 -12   2      555.17      525.48     38.50 o
  -8 -12   2      126.76      148.63     11.74 o
  -7 -12   2      113.45      111.69     17.00 o
  -6 -12   2      762.28      781.04     20.55 o
  -5 -12   2     1506.72     1457.78     44.27 o
  -4 -12   2      349.82      322.74     16.04 o
  -3 -12   2      237.89      246.26     18.29 o
  -2 -12   2     3082.46     3018.19     94.64 o
  -1 -12   2      600.39      589.63     13.89 o
   0 -12   2      103.55       95.97      5.93 o
   1 -12   2      654.16      644.66     32.08 o
   2 -12   2     1995.38     2008.48     44.19 o
   3 -12   2      315.94      345.09     12.88 o
   4 -12   2      106.62      119.85      8.02 o
   5 -12   2     1040.98     1018.41     30.16 o
  -9 -11   2      461.62      486.14     16.97 o
  -8 -11   2       71.35       75.91      4.80 o
  -7 -11   2      401.03      406.11     12.49 o
  -6 -11   2     2123.72     2143.08     43.64 o
  -5 -11   2       81.13       81.39      6.57 o
  -4 -11   2       51.93       52.81      4.56 o
  -3 -11   2     3214.22     3137.23     77.32 o
  -2 -11   2     2259.03     2219.44     37.40 o
  -1 -11   2        3.10        1.89      2.45 o
   0 -11   2       81.49       95.21      5.93 o
   1 -11   2     1178.41     1247.04     23.24 o
   2 -11   2      324.69      335.52     11.97 o
   3 -11   2       91.14      100.36      6.93 o
   4 -11   2      431.23      416.74     13.98 o
   5 -11   2      986.68      951.98     24.39 o
   6 -11   2        0.20        4.12      3.08 o
 -10 -10   2     1348.57     1285.83     22.62 o
  -9 -10   2      210.11      212.81      7.78 o
  -8 -10   2      978.65      990.49     18.07 o
  -7 -10   2     1287.99     1265.25     20.22 o
  -6 -10   2      335.04      329.12      8.25 o
  -5 -10   2       83.34       78.78      5.05 o
  -4 -10   2     2882.15     2877.82     46.15 o
  -3 -10   2      453.00      440.04      9.96 o
  -2 -10   2       56.98       63.61      4.08 o
  -1 -10   2        2.78        3.58      2.07 o
   0 -10   2     1490.18     1466.50     23.41 o
   1 -10   2      101.44      119.67      5.74 o
   2 -10   2       29.83       44.03      8.98 o
   3 -10   2      874.22      889.18     22.43 o
   4 -10   2     1789.04     1681.81     37.13 o
   5 -10   2      119.92      115.49      6.76 o
   6 -10   2      601.44      596.07     17.08 o
   7 -10   2      903.73      885.33     22.47 o
 -10  -9   2       77.83       89.09      5.49 o
  -9  -9   2      109.97      119.85      6.11 o
  -8  -9   2     1115.42     1124.75     22.39 o
  -7  -9   2       78.03       80.18      4.13 o
  -6  -9   2        2.29        0.39      2.07 o
  -5  -9   2     1005.81     1012.80     16.66 o
  -4  -9   2     1310.34     1288.01     16.77 o
  -3  -9   2      334.80      349.07      5.84 o
  -2  -9   2        1.46        9.06      3.15 o
  -1  -9   2     2969.15     3025.32     47.79 o
   0  -9   2     1952.06     1990.36     29.69 o
   1  -9   2      123.63      129.60      4.77 o
   2  -9   2     3142.20     3128.03     55.63 o
   3  -9   2     3399.24     3244.17     64.35 o
   4  -9   2     1164.24     1139.94     26.47 o
   5  -9   2      270.85      259.15     12.51 o
   6  -9   2     1267.43     1237.26     28.41 o
   7  -9   2      646.54      659.28     18.93 o
 -10  -8   2       60.94       66.22      4.77 o
  -9  -8   2      735.48      730.31     14.63 o
  -8  -8   2      683.31      655.43     14.88 o
  -7  -8   2        8.20        5.12      2.07 o
  -6  -8   2     3167.39     3159.50     42.60 o
  -5  -8   2     2549.68     2509.55     34.49 o
  -4  -8   2      866.12      842.68     10.48 o
  -3  -8   2       31.22       42.37      2.39 o
  -2  -8   2     3093.87     3077.78     30.56 o
  -1  -8   2     5771.47     5833.62     59.06 o
   0  -8   2     1777.04     1749.60     26.14 o
   1  -8   2      890.10      897.86     15.02 o
   2  -8   2     1511.85     1390.19     21.41 o
   3  -8   2      517.04      520.37     12.17 o
   4  -8   2      110.03      102.01      5.66 o
   5  -8   2      887.38      872.62     21.01 o
   6  -8   2      375.17      358.94     11.23 o
   7  -8   2       78.38       93.33      7.06 o
   8  -8   2      160.91      180.02      8.98 o
 -11  -7   2      309.38      324.29     10.66 o
 -10  -7   2     2073.59     2014.72     35.55 o
  -9  -7   2     3454.05     3381.82     47.16 o
  -8  -7   2     1038.63     1040.84     26.34 o
  -7  -7   2     2230.47     2181.22     39.27 o
  -6  -7   2     1314.81     1314.01     19.58 o
  -5  -7   2     2266.56     2319.56     26.99 o
  -4  -7   2      194.42      201.43      4.05 o
  -3  -7   2     1340.42     1387.39     16.68 o
  -2  -7   2     1612.49     1563.18     16.56 o
  -1  -7   2      936.22      915.04     13.59 o
   0  -7   2      617.71      604.55      8.15 o
   1  -7   2     2882.58     2853.15     34.48 o
   2  -7   2     2562.69     2564.90     36.14 o
   3  -7   2      992.31      963.09     18.55 o
   4  -7   2     1776.73     1814.94     32.13 o
   5  -7   2     1322.88     1262.72     27.38 o
   6  -7   2        0.68        6.42      2.46 o
   7  -7   2      289.25      313.61     12.51 o
   8  -7   2     1367.84     1383.84     30.32 o
   9  -7   2      600.51      628.17     21.17 o
 -11  -6   2     1830.88     1855.01     33.65 o
 -10  -6   2     1376.93     1328.16     38.26 o
  -9  -6   2      985.73      976.23     16.95 o
  -8  -6   2      566.44      554.77     11.18 o
  -7  -6   2        9.72        8.52      2.40 o
  -6  -6   2     1784.12     1796.93     25.26 o
  -5  -6   2        2.16        6.46      1.35 o
  -4  -6   2     4445.53     4678.32     44.90 o
  -3  -6   2      729.68      881.28     10.98 o
  -2  -6   2    11378.13    12357.02    113.75 o
  -1  -6   2     1454.92     1571.06     18.54 o
   0  -6   2     3544.33     3495.38     32.20 o
   1  -6   2      683.29      602.32      7.21 o
   2  -6   2       15.21       22.93      1.79 o
   3  -6   2     6983.02     7213.03     95.74 o
   4  -6   2     4011.60     3822.65     62.59 o
   5  -6   2      774.46      718.18     14.84 o
   6  -6   2      413.47      386.59     15.72 o
   7  -6   2      231.58      245.96      8.48 o
   8  -6   2      531.03      527.43     14.03 o
   9  -6   2        7.07       14.02      2.80 o
 -11  -5   2      893.24      916.37     25.74 o
 -10  -5   2        2.29        4.55      2.54 o
  -9  -5   2       52.45       42.48      4.04 o
  -8  -5   2     1300.90     1255.84     19.91 o
  -7  -5   2        6.33        8.25      3.95 o
  -6  -5   2      555.59      599.45     10.16 o
  -5  -5   2     1605.05     1546.21     17.48 o
  -4  -5   2     3418.85     3402.40     32.99 o
  -3  -5   2        1.65       11.44      1.51 o
  -2  -5   2        1.34        4.99      0.98 o
  -1  -5   2    13755.61    14020.67    135.18 o
   0  -5   2     3011.65     2884.55     27.19 o
   1  -5   2      196.20      243.74      4.72 o
   2  -5   2     1012.66      978.81     13.10 o
   3  -5   2     3737.68     3770.22     80.44 o
   4  -5   2      903.28      861.58     23.95 o
   5  -5   2      227.82      252.46      6.78 o
   6  -5   2      490.12      468.51     12.15 o
   7  -5   2      738.49      696.77     17.64 o
   8  -5   2      311.20      284.78      8.77 o
   9  -5   2      299.13      276.84     26.63 o
  10  -5   2      729.72      701.30     28.23 o
 -11  -4   2       84.64       93.32      6.21 o
 -10  -4   2       82.94       86.13      5.75 o
  -9  -4   2     1532.24     1476.17     26.57 o
  -8  -4   2      459.03      455.07      9.40 o
  -7  -4   2      258.48      273.00      7.63 o
  -6  -4   2      602.55      595.63     12.18 o
  -5  -4   2     2583.36     2566.36     27.23 o
  -4  -4   2     2548.18     2635.89     25.90 o
  -3  -4   2      761.77      809.48     10.76 o
  -2  -4   2    17846.49    18577.70    253.06 o
  -1  -4   2    16058.65    16798.11    161.31 o
   0  -4   2     2003.58     2177.03     20.75 o
   1  -4   2      223.77      198.03      3.77 o
   2  -4   2      864.36      744.25      9.25 o
   3  -4   2     5112.21     5519.34     74.18 o
   4  -4   2      298.89      340.93      7.64 o
   5  -4   2      737.36      694.93     13.52 o
   6  -4   2     3120.42     2956.61     48.48 o
   7  -4   2      104.58      149.54     15.40 o
   8  -4   2      734.04      790.70     18.17 o
   9  -4   2     1596.02     1499.22     42.03 o
  10  -4   2      983.49      999.02     36.57 o
 -11  -3   2       74.31       77.55      5.53 o
 -10  -3   2     1579.65     1543.79     28.02 o
  -9  -3   2      517.00      534.50     12.39 o
  -8  -3   2      265.88      241.52      7.36 o
  -7  -3   2      368.97      347.47      7.51 o
  -6  -3   2     2226.68     2169.77     31.27 o
  -5  -3   2     7304.47     7539.74     69.42 o
  -4  -3   2      865.08      890.98      9.83 o
  -3  -3   2     1159.46     1077.74     12.09 o
  -2  -3   2     4488.09     4437.26     41.40 o
  -1  -3   2     4156.69     4376.33     46.07 o
   0  -3   2    12353.11    12265.82    119.36 o
   1  -3   2     2203.57     2087.75     22.85 o
   2  -3   2     7376.13     7666.05     75.82 o
   3  -3   2       27.60       37.77      2.40 o
   4  -3   2      563.77      666.58      9.33 o
   5  -3   2     1954.29     1896.71     27.15 o
   6  -3   2     1131.97     1168.67     23.42 o
   7  -3   2     2055.26     2079.78     40.71 o
   8  -3   2     1038.42      957.53     20.63 o
   9  -3   2      835.56      854.19     18.96 o
  10  -3   2       39.04       48.12      7.70 o
  11  -3   2      228.71      198.26     13.47 o
 -11  -2   2      571.18      551.66     21.81 o
 -10  -2   2     1082.42     1021.39     20.25 o
  -9  -2   2      302.70      281.77      8.47 o
  -8  -2   2      233.72      230.16      7.26 o
  -7  -2   2     1180.02     1156.45     17.57 o
  -6  -2   2     2393.02     2556.80     36.12 o
  -5  -2   2      691.42      777.40     15.79 o
  -4  -2   2     1199.65     1228.26     12.36 o
  -3  -2   2     6194.73     6044.93     56.00 o
  -2  -2   2    14137.47    14074.60    128.18 o
  -1  -2   2    27548.38    26842.41    274.41 o
   0  -2   2        4.99       12.80      1.53 o
   1  -2   2     1253.10     1232.85     13.87 o
   2  -2   2       71.35       95.96      2.94 o
   3  -2   2    12076.16    12808.58    146.16 o
   4  -2   2      946.89      848.32      9.72 o
   5  -2   2     2223.37     2239.37     35.79 o
   6  -2   2      594.03      587.66     12.52 o
   7  -2   2      501.21      553.80     11.21 o
   8  -2   2     2361.80     2240.85     43.57 o
   9  -2   2       50.01       57.29      3.79 o
  10  -2   2      418.34      426.35     10.68 o
  11  -2   2      334.99      313.76     17.32 o
 -11  -1   2      549.30      538.39     13.42 o
 -10  -1   2      113.07      111.42      5.91 o
  -9  -1   2      342.18      343.12      9.45 o
  -8  -1   2     1103.86     1156.73     21.13 o
  -7  -1   2     2419.79     2440.71     38.82 o
  -6  -1   2       49.29       68.25     10.59 o
  -5  -1   2     1731.12     1750.48     25.30 o
  -4  -1   2     9367.12     9647.80     97.91 o
  -3  -1   2     2020.61     1918.21     17.44 o
  -2  -1   2      811.20      826.97      9.22 o
  -1  -1   2     6997.62     7391.57     79.58 o
   0  -1   2    10031.79    10007.16     90.65 o
   1  -1   2        1.98        7.50      0.73 o
   2  -1   2      919.48      791.14      8.43 o
   3  -1   2     9828.29     9744.73    107.65 o
   4  -1   2      983.72      877.06     10.14 o
   5  -1   2        0.11       16.68      2.57 o
   6  -1   2      830.73      862.08     14.35 o
   7  -1   2     2010.52     2041.89     37.60 o
   8  -1   2      425.11      462.54      9.16 o
   9  -1   2      324.46      318.98      8.77 o
  10  -1   2      977.11     1041.58     31.12 o
  11  -1   2      280.72      298.36     16.04 o
 -11   0   2      394.43      399.67     16.36 o
 -10   0   2        7.95        7.25      2.70 o
  -9   0   2      573.36      588.66     13.36 o
  -8   0   2     1969.04     1972.04     32.70 o
  -7   0   2     1429.00     1360.72     23.49 o
  -6   0   2      254.51      237.95      5.40 o
  -5   0   2     4026.55     4080.63     55.17 o
  -4   0   2     1408.65     1311.84     13.53 o
  -3   0   2        9.64       10.09      0.85 o
  -2   0   2      238.53      227.45      3.78 o
  -1   0   2     2999.68     2895.77     25.87 o
   0   0   2      193.36      188.74      2.09 o
   1   0   2      459.67      480.81      5.03 o
   2   0   2     7391.95     7754.73    192.49 o
   3   0   2     2017.54     2042.42     22.72 o
   4   0   2      103.25      132.24      1.81 o
   5   0   2      604.98      591.98      6.88 o
   6   0   2     1684.33     1752.81     19.38 o
   7   0   2       64.22       71.49      2.09 o
   8   0   2       15.30       23.53      2.16 o
   9   0   2     2981.78     2845.92     49.23 o
  10   0   2     1147.17     1210.52     20.66 o
  11   0   2        2.03       37.86      7.06 o
 -10   1   2      302.33      329.94     30.48 o
  -9   1   2      381.48      372.63     10.06 o
  -8   1   2     1140.34     1093.67     20.39 o
  -7   1   2      634.25      605.68     12.65 o
  -6   1   2     5522.58     5387.02     79.65 o
  -5   1   2     1363.34     1304.02     19.55 o
  -4   1   2      243.02      240.50      3.91 o
  -3   1   2      547.96      478.43      6.72 o
  -2   1   2      492.04      403.86      5.00 o
  -1   1   2     3007.58     3117.73     27.29 o
   0   1   2     8412.11     8387.70     84.57 o
   1   1   2     9024.90     9022.66     89.93 o
   2   1   2    18271.36    17507.44    168.60 o
   3   1   2      351.14      373.34      4.08 o
   4   1   2     5834.79     5878.95     56.86 o
   5   1   2     3212.64     3180.49     32.27 o
   6   1   2     1264.75     1232.71     16.98 o
   7   1   2      196.25      219.36      3.78 o
   8   1   2     1771.71     1728.57     27.28 o
   9   1   2     1741.52     1688.74     27.15 o
  10   1   2      241.94      257.04      6.66 o
  11   1   2      816.97      824.54     15.59 o
  12   1   2      903.54      960.43     23.38 o
 -10   2   2      878.09      864.05     51.01 o
  -9   2   2      913.83      911.05     23.20 o
  -8   2   2        0.51        4.81      2.61 o
  -7   2   2      409.79      390.14     15.08 o
  -6   2   2      372.85      363.94      8.74 o
  -5   2   2        0.21        3.95      1.17 o
  -4   2   2     4922.25     4715.44     59.53 o
  -3   2   2    16623.30    16835.95    167.97 o
  -2   2   2     2384.69     2403.07     27.22 o
  -1   2   2       32.90       44.00      1.27 o
   0   2   2     1315.57     1287.11     11.54 o
   1   2   2    33419.05    30187.50    433.94 o
   2   2   2     2207.85     2408.31     24.21 o
   3   2   2     3599.18     3620.35     33.55 o
   4   2   2     9029.84     8830.58     81.28 o
   5   2   2     4485.42     4781.16     54.24 o
   6   2   2      284.06      303.63      5.96 o
   7   2   2     1609.98     1527.29     21.09 o
   8   2   2     3116.69     3040.65     53.34 o
  10   2   2       59.05       70.06      3.72 o
  11   2   2     1082.77     1083.50     24.60 o
  12   2   2      198.77      231.91      9.68 o
 -10   3   2      275.70      274.24     10.94 o
  -9   3   2       19.68       13.17      3.68 o
  -8   3   2      296.28      313.08     11.05 o
  -7   3   2     1243.81     1239.38     33.36 o
  -6   3   2      105.58      100.63     12.19 o
  -5   3   2     1741.32     1781.13     31.15 o
  -4   3   2     9857.72     9858.92    207.86 o
  -3   3   2     4710.04     4860.12     54.16 o
  -2   3   2     1367.04     1385.33     15.50 o
  -1   3   2     2274.64     2351.32     22.35 o
   0   3   2    15999.96    15805.06    145.70 o
   1   3   2     6809.68     6908.64     59.14 o
   2   3   2       49.35       34.92      1.61 o
   3   3   2      790.21      754.50      8.27 o
   4   3   2     8882.00     9241.89     85.09 o
   5   3   2       40.45       43.07      1.35 o
   6   3   2       19.89       49.35      1.93 o
   7   3   2     1815.46     1797.60     24.44 o
   8   3   2       22.30       36.15      3.38 o
   9   3   2      378.92      432.23      9.31 o
  10   3   2     2349.74     2274.57     49.15 o
  11   3   2      488.89      520.30     11.29 o
  12   3   2        4.24        2.42      1.97 o
  -9   4   2     2207.23     2291.52     48.77 o
  -8   4   2     1538.52     1494.34     33.62 o
  -7   4   2      235.94      202.85      8.31 o
  -6   4   2      466.02      461.19     13.33 o
  -5   4   2     4683.23     4537.11     62.13 o
  -4   4   2     1612.87     1668.43     24.46 o
  -3   4   2      364.02      353.52      5.74 o
  -2   4   2     3729.98     3535.99     32.41 o
  -1   4   2     5627.71     5566.19     48.03 o
   0   4   2      682.11      640.30      6.41 o
   1   4   2        9.84       14.49      0.77 o
   2   4   2      279.11      347.23      4.28 o
   3   4   2     1809.65     1760.69     16.83 o
   4   4   2      251.75      267.73      5.06 o
   5   4   2      754.96      711.03      7.99 o
   6   4   2     3010.38     3024.17     30.49 o
   7   4   2      864.96      870.31     12.33 o
   8   4   2     1314.84     1346.72     20.26 o
   9   4   2     4328.21     4266.07     55.77 o
  10   4   2      308.11      302.69      7.96 o
  11   4   2       11.57       10.10      3.82 o
  12   4   2      269.78      281.65      7.88 o
  -9   5   2     1028.31     1020.62     25.67 o
  -8   5   2      223.81      211.96      9.23 o
  -7   5   2        0.82        5.45      2.72 o
  -6   5   2     1588.99     1546.93     33.74 o
  -5   5   2      782.12      747.39     26.64 o
  -4   5   2     2555.09     2526.93     37.04 o
  -3   5   2      110.61      124.01      2.54 o
  -2   5   2     1388.25     1352.54     12.43 o
  -1   5   2      239.64      208.15      3.64 o
   0   5   2        0.38        4.49      0.71 o
   1   5   2     5446.24     5214.14     52.41 o
   2   5   2      955.38      859.00      8.06 o
   3   5   2        7.10       16.05      0.88 o
   4   5   2     5982.15     6049.05     59.98 o
   5   5   2     7577.14     7702.38     76.42 o
   6   5   2     4410.95     4540.43     59.93 o
   7   5   2       30.83      137.28      4.13 o
   8   5   2     4447.54     4312.80     56.11 o
   9   5   2     1174.93     1147.17     17.65 o
  10   5   2      102.08      108.90      4.79 o
  11   5   2      271.71      273.90      7.88 o
  12   5   2      726.86      779.19     15.84 o
  -9   6   2      618.18      636.71     18.80 o
  -8   6   2        0.12       -1.50      2.61 o
  -7   6   2      291.04      267.56     10.41 o
  -6   6   2      435.87      417.51     12.88 o
  -5   6   2      172.01      166.39      6.46 o
  -4   6   2     5228.36     5080.69     69.36 o
  -3   6   2      870.21      897.81     16.26 o
  -2   6   2     1670.69     1635.77     17.95 o
  -1   6   2      191.99      192.60      3.02 o
   0   6   2    13043.59    13238.39    107.25 o
   1   6   2     2313.23     2274.98     19.76 o
   2   6   2     1482.11     1394.59     12.69 o
   3   6   2      413.95      412.61      4.73 o
   4   6   2     2976.73     2928.28     24.72 o
   5   6   2     4251.49     4364.08     44.34 o
   6   6   2      120.88      146.09      3.26 o
   7   6   2     1065.45     1054.52     24.73 o
   8   6   2     2484.84     2441.28     33.58 o
   9   6   2      861.09      836.27     14.13 o
  10   6   2      149.67      158.49      5.23 o
  11   6   2      703.02      687.56     14.91 o
  12   6   2      150.03      146.44      8.35 o
  -8   7   2     1791.37     1852.86     68.33 o
  -7   7   2     1486.46     1383.87     49.73 o
  -6   7   2      314.78      306.55     11.05 o
  -5   7   2      594.39      610.58     16.97 o
  -4   7   2     5001.35     4882.36     67.04 o
  -3   7   2      361.95      330.58      9.17 o
  -2   7   2       12.98       16.15      1.34 o
  -1   7   2     1090.32     1125.83     10.84 o
   0   7   2     3325.55     3256.96     29.24 o
   1   7   2      867.23      821.50      8.68 o
   2   7   2        8.13       15.59      1.08 o
   3   7   2     3722.34     3751.72     31.77 o
   4   7   2     5356.93     5441.84     45.47 o
   5   7   2      527.16      541.95      6.08 o
   6   7   2     1043.37      957.63     19.41 o
   7   7   2     1558.89     1482.35     21.80 o
   8   7   2      336.00      323.85      7.42 o
   9   7   2     1654.27     1594.15     23.80 o
  10   7   2     1533.30     1451.70     22.45 o
  11   7   2      344.18      349.37      9.54 o
  12   7   2        5.14        0.99      2.51 o
  -8   8   2      726.15      708.58     20.28 o
  -7   8   2      590.09      579.64     27.59 o
  -6   8   2       14.93       20.37      3.84 o
  -5   8   2     2104.92     2022.44     43.24 o
  -4   8   2       37.97       41.71      4.54 o
  -3   8   2       40.26       37.58      3.06 o
  -2   8   2      551.89      553.57      8.97 o
  -1   8   2     1246.12     1277.68     14.50 o
   0   8   2       86.81       73.62      2.14 o
   1   8   2       18.88       49.80      1.82 o
   2   8   2     5464.16     5421.75     45.46 o
   3   8   2     3935.67     4035.41     34.43 o
   4   8   2       30.68       43.94      1.77 o
   5   8   2     3719.88     3686.22     35.31 o
   6   8   2     3856.52     3785.80     44.50 o
   7   8   2      652.39      647.83     11.65 o
   8   8   2       23.04       23.48      2.54 o
   9   8   2      355.81      346.87      8.14 o
  10   8   2      589.59      568.15     11.49 o
  11   8   2      147.69      136.61      5.55 o
  12   8   2      308.75      299.70      9.38 o
  -7   9   2       98.14      119.12     15.08 o
  -6   9   2     1665.34     1637.84     37.53 o
  -5   9   2      642.85      629.80     18.08 o
  -4   9   2       66.67       56.08      5.66 o
  -3   9   2      550.02      554.04     11.38 o
  -2   9   2     2722.63     2701.60     41.11 o
  -1   9   2      251.69      246.54      4.87 o
   0   9   2        3.47        5.12      1.28 o
   1   9   2     3119.06     3127.28     27.44 o
   2   9   2     4376.73     4366.02     37.36 o
   3   9   2     1639.74     1605.21     15.24 o
   4   9   2      444.57      489.45      6.38 o
   5   9   2     2163.46     2152.89     24.17 o
   6   9   2      203.76      197.24      6.70 o
   7   9   2       81.36       91.08      4.11 o
   8   9   2      887.19      872.99     15.25 o
   9   9   2      163.31      156.43      5.58 o
  10   9   2      337.90      314.29      8.14 o
  11   9   2       63.81       58.72      4.41 o
  -6  10   2     1536.01     1517.53     59.67 o
  -5  10   2      267.35      255.19     11.05 o
  -4  10   2      430.52      422.90     15.08 o
  -3  10   2      228.47      236.18      8.45 o
  -2  10   2     4463.73     4459.03     62.59 o
  -1  10   2      316.50      325.49      6.70 o
   0  10   2     1251.68     1238.02     15.86 o
   1  10   2     2199.85     2129.98     23.37 o
   2  10   2     5567.07     5706.11     48.45 o
   3  10   2      242.82      241.73      4.34 o
   4  10   2      198.17      191.74      4.55 o
   5  10   2      261.77      272.31      6.31 o
   6  10   2     1310.97     1307.41     16.02 o
   7  10   2     2389.09     2407.33     30.42 o
   8  10   2     3132.64     3051.28     42.68 o
   9  10   2      760.83      754.28     14.73 o
  10  10   2      673.64      656.32     16.02 o
  11  10   2      222.54      240.99      7.65 o
  -6  11   2      645.60      667.72     20.28 o
  -5  11   2      260.39      260.80     11.51 o
  -4  11   2      779.12      776.49     21.72 o
  -3  11   2      671.57      650.04     19.04 o
  -2  11   2      923.64      930.11     19.05 o
  -1  11   2      666.53      672.21     13.52 o
   0  11   2      683.80      682.33     11.65 o
   1  11   2      182.42      181.90      4.69 o
   2  11   2     1140.90     1148.41     16.11 o
   3  11   2     2181.75     2180.46     23.40 o
   4  11   2     1901.24     1876.38     22.13 o
   5  11   2       98.01      105.18      3.68 o
   6  11   2     1056.94     1038.73     13.63 o
   7  11   2     1276.96     1309.58     18.74 o
   8  11   2      633.06      620.76     17.78 o
   9  11   2      616.38      628.37     13.03 o
  10  11   2      797.74      804.70     15.65 o
  11  11   2      526.43      556.36     12.53 o
  -5  12   2      507.62      536.13     17.81 o
  -4  12   2      347.69      337.29     13.52 o
  -3  12   2      434.12      408.90     14.50 o
  -2  12   2      479.92      475.00     12.40 o
  -1  12   2      969.22      965.69     19.89 o
   0  12   2      149.29      148.86      6.54 o
   1  12   2      496.88      488.23      9.69 o
   2  12   2     2182.48     2168.44     36.49 o
   3  12   2     1201.32     1152.64     24.63 o
   4  12   2        1.98        3.54      2.12 o
   5  12   2      521.56      506.73      8.53 o
   6  12   2     1665.90     1696.46     20.75 o
   7  12   2      177.08      172.83      5.34 o
   8  12   2        1.08        3.44      2.15 o
   9  12   2     1462.33     1455.97     27.17 o
  10  12   2      962.96      966.30     18.20 o
  -4  13   2       97.04       91.49      8.31 o
  -3  13   2      101.22       96.33     10.27 o
  -2  13   2      919.12      914.07     19.79 o
  -1  13   2      993.47     1027.23     21.23 o
   0  13   2      176.47      165.66      8.62 o
   1  13   2     1363.15     1371.11     25.14 o
   2  13   2     1960.10     1940.48     28.28 o
   3  13   2       57.73       64.01      6.32 o
   4  13   2      687.25      679.44     12.75 o
   5  13   2     1419.06     1431.97     22.25 o
   6  13   2     1308.34     1348.41     21.21 o
   7  13   2       78.35       76.84      3.85 o
   8  13   2      624.26      635.46     11.94 o
   9  13   2     1022.29     1046.86     19.39 o
  10  13   2      162.43      171.81      8.74 o
  -2  14   2      709.90      667.29     28.87 o
  -1  14   2      148.21      154.00      8.84 o
   0  14   2      603.18      626.09     18.54 o
   1  14   2     1972.07     1966.36     42.08 o
   2  14   2     1568.38     1575.24     28.82 o
   3  14   2      212.77      229.88      9.98 o
   4  14   2       22.19       25.57      3.67 o
   5  14   2     1136.30     1157.24     19.22 o
   6  14   2       13.31       15.80      2.98 o
   7  14   2       54.58       62.59      4.74 o
   8  14   2      824.09      788.00     23.13 o
   9  14   2      174.04      184.79     14.76 o
  -1  15   2      233.61      242.15     34.97 o
   0  15   2      206.86      238.22     11.34 o
   1  15   2      401.28      430.31     15.35 o
   2  15   2      147.65      128.33     12.19 o
   3  15   2      751.67      752.28     20.61 o
   4  15   2     1305.43     1295.06     30.05 o
   5  15   2       49.74       39.80      7.38 o
   6  15   2      821.32      812.31     18.20 o
   7  15   2      192.23      210.11      9.91 o
   8  15   2      214.26      207.25     15.40 o
   1  16   2       35.32       37.90      6.35 o
   2  16   2      565.20      576.82     25.02 o
   3  16   2      981.53      990.86     25.36 o
   4  16   2       59.50       56.29      9.62 o
   5  16   2     1029.35     1058.24     26.86 o
   6  16   2      936.84     1021.39     47.48 o
  -5 -15   3      119.87      116.78     13.47 o
  -4 -15   3      398.74      467.75     23.10 o
  -3 -15   3      737.38      740.43     24.70 o
  -2 -15   3      207.04      204.70     13.80 o
  -1 -15   3       90.32       83.74      8.17 o
   0 -15   3      930.29      964.34     47.48 o
  -6 -14   3       81.07       90.47     11.55 o
  -5 -14   3      721.14      827.06     31.44 o
  -4 -14   3     1364.57     1437.89     45.56 o
  -3 -14   3      472.56      505.27     16.77 o
  -2 -14   3       13.27        8.34      4.81 o
  -1 -14   3      401.51      407.40     14.50 o
   0 -14   3      174.26      168.18      7.88 o
   1 -14   3       67.11       66.17      7.22 o
   2 -14   3      445.68      460.33     16.71 o
  -8 -13   3      389.79      414.49     16.68 o
  -7 -13   3      174.15      188.00     13.47 o
  -6 -13   3      193.44      180.30     14.12 o
  -5 -13   3     1765.10     1703.52     51.33 o
  -4 -13   3       21.38       35.29      8.34 o
  -3 -13   3       43.90       48.02      6.11 o
  -2 -13   3      481.38      467.21     34.97 o
  -1 -13   3      705.69      676.61     15.95 o
   0 -13   3       24.04       37.06      4.53 o
   1 -13   3      718.58      745.75     38.82 o
   2 -13   3      849.40      868.62     23.99 o
   3 -13   3      548.41      537.30     30.16 o
   4 -13   3        0.94        5.33      6.10 o
  -8 -12   3       73.50       80.31      6.63 o
  -7 -12   3      166.43      160.54      8.98 o
  -6 -12   3      295.39      297.72     16.04 o
  -5 -12   3      554.80      524.85     21.82 o
  -4 -12   3       10.88       13.47      7.06 o
  -3 -12   3      542.54      539.59     16.06 o
  -2 -12   3     2347.30     2321.25     47.53 o
  -1 -12   3      224.32      245.83      8.75 o
   0 -12   3      560.39      529.92     13.19 o
   1 -12   3     1996.49     1905.51     42.58 o
   2 -12   3     2834.51     2819.21     59.10 o
   3 -12   3      344.80      350.53     13.13 o
   4 -12   3      353.26      368.69     13.33 o
   5 -12   3      660.27      671.09     19.55 o
  -9 -11   3       19.57       14.51      5.20 o
  -8 -11   3      432.66      417.47     12.45 o
  -7 -11   3      838.48      867.43     21.26 o
  -6 -11   3     1662.40     1641.76     35.44 o
  -5 -11   3       20.00       25.02      7.06 o
  -4 -11   3      560.96      536.13     41.06 o
  -3 -11   3     2792.76     2679.88     79.24 o
  -2 -11   3     1335.96     1271.10     23.99 o
  -1 -11   3      344.95      346.54      8.93 o
   0 -11   3      756.36      770.72     16.34 o
   1 -11   3      797.52      782.98     20.86 o
   2 -11   3       62.95       50.02      5.20 o
   3 -11   3      386.75      404.61     13.33 o
   4 -11   3      402.00      434.64     14.24 o
   5 -11   3      147.63      149.47      7.85 o
   6 -11   3      279.34      255.69     10.48 o
  -9 -10   3       17.81       14.48      4.62 o
  -8 -10   3      861.59      850.90     19.88 o
  -7 -10   3      697.03      742.35     18.80 o
  -6 -10   3       86.23       85.06      6.76 o
  -5 -10   3      871.52      827.73     20.81 o
  -4 -10   3     1376.46     1331.57     39.28 o
  -3 -10   3      580.80      532.30     12.67 o
  -2 -10   3      266.85      290.47      7.81 o
  -1 -10   3     1833.06     1894.97     29.18 o
   0 -10   3      807.08      851.11     15.34 o
   1 -10   3       20.48       32.35      3.10 o
   2 -10   3     1499.14     1449.41     32.38 o
   3 -10   3     1064.60     1091.39     26.01 o
   4 -10   3      943.83      914.89     22.83 o
   5 -10   3       31.43       27.42      6.10 o
   6 -10   3      890.63      888.03     22.47 o
   7 -10   3      657.16      644.07     17.42 o
 -10  -9   3        3.05        3.41      3.22 o
  -9  -9   3      929.76      913.10     18.54 o
  -8  -9   3       80.87       80.18      4.26 o
  -7  -9   3      159.18      156.71      5.52 o
  -6  -9   3     1121.67     1097.85     18.00 o
  -5  -9   3     2306.27     2332.58     33.14 o
  -4  -9   3      115.01      115.21      4.80 o
  -3  -9   3     1398.24     1466.66     25.84 o
  -2  -9   3     3835.11     3863.40     54.38 o
  -1  -9   3     1776.01     1747.29     26.70 o
   0  -9   3      580.95      568.93     11.14 o
   1  -9   3       31.11       48.60      3.28 o
   2  -9   3     3093.89     3120.06     53.16 o
   3  -9   3     1357.25     1297.40     28.99 o
   4  -9   3       86.28       75.93      5.85 o
   5  -9   3     1388.11     1330.13     29.85 o
   6  -9   3      244.07      253.44      9.40 o
   7  -9   3       76.56       77.10      5.69 o
 -10  -8   3      439.25      420.53     10.75 o
  -9  -8   3     1275.34     1265.83     22.97 o
  -8  -8   3       12.27       11.25      2.99 o
  -7  -8   3      342.21      353.59      8.08 o
  -6  -8   3     1796.95     1743.46     25.58 o
  -5  -8   3     3759.61     3716.57     49.49 o
  -4  -8   3       90.03       93.83      3.15 o
  -3  -8   3      264.76      275.40      6.11 o
  -2  -8   3      944.83      986.35     12.46 o
  -1  -8   3     1699.35     1635.75     22.08 o
   0  -8   3      965.56     1062.02     20.47 o
   1  -8   3     2963.34     2933.44     46.03 o
   2  -8   3     2584.77     2541.25     49.55 o
   3  -8   3       53.60       68.00      4.36 o
   4  -8   3     1647.95     1511.23     32.38 o
   5  -8   3      986.41      926.91     21.82 o
   6  -8   3      188.84      198.82      8.34 o
   7  -8   3       22.60       27.80      3.55 o
   8  -8   3      234.01      225.69      7.95 o
 -10  -7   3      569.13      577.00     14.61 o
  -9  -7   3      207.83      210.76      6.89 o
  -8  -7   3       47.35       50.94      4.36 o
  -7  -7   3     1674.23     1633.74     24.04 o
  -6  -7   3     3210.81     3260.80     43.73 o
  -5  -7   3        8.62        8.97      2.03 o
  -4  -7   3     1710.44     1753.37     18.86 o
  -3  -7   3     2485.20     2532.15     27.61 o
  -2  -7   3     3750.94     3948.92     40.83 o
  -1  -7   3      133.11      147.36      3.19 o
   0  -7   3     2622.13     2696.41     28.39 o
   1  -7   3     3244.37     3166.06     43.85 o
   2  -7   3      372.71      397.54      8.04 o
   3  -7   3     2089.27     2021.68     35.05 o
   4  -7   3     2529.67     2435.42     41.51 o
   5  -7   3     1179.92     1113.76     24.39 o
   6  -7   3      690.16      624.51     15.53 o
   7  -7   3       67.61       80.97      4.86 o
   8  -7   3     1348.94     1336.32     62.56 o
   9  -7   3      150.68      157.20     12.19 o
 -10  -6   3      143.98      163.51      7.49 o
  -9  -6   3        0.18       -0.92      2.07 o
  -8  -6   3      814.21      816.76     17.22 o
  -7  -6   3     2835.81     2763.23     37.52 o
  -6  -6   3       48.31       53.18      3.31 o
  -5  -6   3      304.69      320.97      7.51 o
  -4  -6   3     3552.47     3492.20     43.39 o
  -3  -6   3     1129.89     1084.27     12.20 o
  -2  -6   3       70.54       77.02      2.91 o
  -1  -6   3     4123.96     4259.45     40.60 o
   0  -6   3     1880.22     1904.99     19.92 o
   1  -6   3      704.37      694.04     10.55 o
   2  -6   3      355.53      380.55      7.25 o
   3  -6   3     3465.80     3383.48     55.25 o
   4  -6   3      208.34      204.31      7.32 o
   5  -6   3      384.97      375.46     10.14 o
   6  -6   3     1319.31     1294.90     27.31 o
   7  -6   3     1149.99     1110.13     73.47 o
   8  -6   3      203.23      214.80      7.06 o
   9  -6   3      293.93      279.75     15.40 o
 -11  -5   3     1049.56     1085.50     26.54 o
 -10  -5   3        0.02       -2.40      2.40 o
  -9  -5   3      503.06      488.19     12.52 o
  -8  -5   3     1306.21     1262.97     23.56 o
  -7  -5   3       23.95       28.57      3.29 o
  -6  -5   3      567.81      594.91     10.40 o
  -5  -5   3     2291.61     2387.65     25.97 o
  -4  -5   3     1615.68     1595.65     16.86 o
  -3  -5   3     1069.29     1165.65     13.65 o
  -2  -5   3     8137.73     8544.71     79.24 o
  -1  -5   3      123.85       85.59      3.76 o
   0  -5   3      279.86      291.35      4.38 o
   1  -5   3     1866.84     1864.02     24.05 o
   2  -5   3    16161.17    16993.99    164.61 o
   3  -5   3      327.69      261.50      7.69 o
   4  -5   3      441.40      441.00      7.92 o
   5  -5   3     1236.11     1184.17     17.73 o
   6  -5   3      970.19     1008.89     37.86 o
   7  -5   3     1002.15      933.22     20.18 o
   8  -5   3       30.26       34.20      2.87 o
   9  -5   3      499.93      506.25     21.82 o
  10  -5   3       69.19       78.28      8.98 o
 -11  -4   3       26.52       35.25      4.58 o
 -10  -4   3      546.55      546.63     13.59 o
  -9  -4   3      563.57      564.91     16.40 o
  -8  -4   3       70.58       77.08      5.03 o
  -7  -4   3      134.68      126.75      5.40 o
  -6  -4   3      969.87      967.52     14.90 o
  -5  -4   3     3323.99     3378.24     35.36 o
  -4  -4   3       71.81       57.05      2.11 o
  -3  -4   3       87.71       71.90      2.13 o
  -2  -4   3    10578.11    10898.98    100.39 o
  -1  -4   3     5522.98     5665.79     56.76 o
   0  -4   3     6340.27     6552.32     64.23 o
   1  -4   3     4111.17     4075.34     44.17 o
   2  -4   3     3400.63     3367.56     31.68 o
   3  -4   3     1955.82     1934.63     20.51 o
   4  -4   3      119.91       84.02      2.10 o
   5  -4   3     1116.62     1059.70     16.68 o
   6  -4   3      813.68      877.49     15.95 o
   8  -4   3     1085.50     1052.49     42.67 o
   9  -4   3      652.04      669.22     25.67 o
  10  -4   3       42.45       44.27      7.06 o
 -11  -3   3      258.75      250.66     11.14 o
 -10  -3   3      788.76      762.20     16.81 o
  -9  -3   3      864.45      850.48     17.68 o
  -8  -3   3       61.19       67.37      4.79 o
  -7  -3   3      152.64      138.66      7.28 o
  -6  -3   3     1036.53      960.22     14.63 o
  -5  -3   3      263.66      261.75      4.75 o
  -4  -3   3     2713.30     2735.78     28.92 o
  -3  -3   3     8041.62     8225.49     76.34 o
  -2  -3   3    15627.81    16248.21    155.91 o
  -1  -3   3      748.54      806.84      9.10 o
   0  -3   3     1964.55     1811.00     17.08 o
   1  -3   3      143.32      100.66      1.99 o
   2  -3   3        5.48        6.07      0.73 o
   3  -3   3     2025.55     2056.28     22.31 o
   4  -3   3      755.89      702.90      8.39 o
   5  -3   3      322.77      317.50      4.44 o
   6  -3   3      297.73      292.83      5.41 o
   7  -3   3     1794.46     1945.18     38.32 o
   8  -3   3     7109.07     6805.12    184.15 o
   9  -3   3      158.80      200.19     11.55 o
  10  -3   3      299.51      323.38     16.04 o
  11  -3   3      185.84      176.45     12.19 o
 -11  -2   3      851.42      928.44     32.72 o
 -10  -2   3      455.20      445.62     11.87 o
  -9  -2   3       13.64       17.72      3.16 o
  -8  -2   3     1022.02      987.55     19.17 o
  -7  -2   3     3893.75     3797.61     58.50 o
  -6  -2   3      120.21      130.04      5.03 o
  -5  -2   3      483.12      500.64      6.73 o
  -4  -2   3     4536.59     4540.29     40.04 o
  -3  -2   3     1582.37     1638.95     25.52 o
  -2  -2   3     2482.13     2662.12     25.55 o
  -1  -2   3    11140.92    11544.81    110.88 o
   0  -2   3    10776.11    10643.34    103.32 o
   1  -2   3       38.98       41.38      2.01 o
   2  -2   3     1168.79     1125.44     11.64 o
   3  -2   3    10217.87    10323.71    121.71 o
   4  -2   3     1296.27     1264.11     13.77 o
   5  -2   3      497.55      497.35      6.08 o
   6  -2   3      988.86     1009.71     13.45 o
   7  -2   3     6172.69     6260.04    197.94 o
   8  -2   3      162.52      170.03      9.62 o
   9  -2   3        7.20        7.70      3.85 o
  10  -2   3      953.32      976.56     34.01 o
  11  -2   3      365.72      418.34     19.89 o
 -10  -1   3       11.35        6.64      2.97 o
  -9  -1   3      524.94      522.75     12.61 o
  -8  -1   3     2096.59     2041.35     34.28 o
  -7  -1   3      143.45      156.96      5.77 o
  -6  -1   3      292.85      347.88      8.61 o
  -5  -1   3     5803.18     5854.29     60.42 o
  -4  -1   3     4934.14     5065.05     51.57 o
  -3  -1   3        8.40       11.48      0.93 o
  -2  -1   3     1283.81     1245.26     12.66 o
  -1  -1   3     8356.30     8078.70     69.22 o
   0  -1   3     7724.96     7809.88     70.26 o
   1  -1   3       28.29       37.58      1.30 o
   2  -1   3     6626.32     6334.78     61.13 o
   3  -1   3     5136.16     5020.07     69.46 o
   4  -1   3      878.86     1043.70     15.71 o
   5  -1   3      469.65      483.22     10.37 o
   6  -1   3     2668.78     2612.76     56.03 o
   7  -1   3      116.07      104.33      9.95 o
   8  -1   3      253.92      212.38     10.27 o
   9  -1   3      619.01      676.28     24.38 o
  10  -1   3     1095.26     1101.04     36.57 o
  11  -1   3        1.66       -3.85      3.85 o
 -10   0   3      171.89      151.67      6.89 o
  -9   0   3     1178.49     1183.80     22.49 o
  -8   0   3      774.85      803.79     21.43 o
  -7   0   3       55.09      103.59      7.04 o
  -6   0   3     3595.41     3575.41     54.70 o
  -5   0   3     4742.94     4679.87     49.64 o
  -4   0   3      981.15      968.18     10.18 o
  -3   0   3     3650.75     3826.79     35.17 o
  -2   0   3     1517.32     1462.41     13.94 o
  -1   0   3      271.67      289.13      3.79 o
   0   0   3      569.43      554.21      7.36 o
   1   0   3      197.35      178.96      3.00 o
   2   0   3      570.28      454.27     14.12 o
   3   0   3      357.47      349.69     11.55 o
   4   0   3     7016.40     7248.92     79.36 o
   5   0   3     1314.79     1338.49     17.21 o
   6   0   3      720.18      751.99     17.13 o
   7   0   3        6.36       12.44      1.46 o
   8   0   3     1186.24     1188.01     41.06 o
   9   0   3     1714.43     1652.18     37.54 o
  10   0   3      419.57      414.03     14.76 o
  11   0   3      103.58      108.44      9.62 o
 -10   1   3     1797.44     1850.97     41.56 o
  -9   1   3      497.61      494.21     13.57 o
  -8   1   3      246.35      236.33      7.73 o
  -7   1   3      719.58      741.76     14.98 o
  -6   1   3     4364.08     4205.65     81.03 o
  -5   1   3      234.42      276.23      6.06 o
  -4   1   3     3030.64     3242.14     36.88 o
  -3   1   3     2311.44     2072.95     19.19 o
  -2   1   3        7.44       24.65      1.62 o
  -1   1   3       94.09      112.97      2.15 o
   0   1   3     3455.54     3504.00     38.12 o
   1   1   3      944.21      915.17     14.34 o
   2   1   3     6025.32     6248.23     56.31 o
   3   1   3     1070.12     1079.75     16.49 o
   4   1   3     3880.28     3837.39     44.51 o
   5   1   3     4636.28     4928.27     57.40 o
   6   1   3        2.32        4.78      0.73 o
   7   1   3     3630.32     3685.12     41.75 o
   8   1   3     2829.80     2841.18     32.83 o
   9   1   3      389.76      432.44      8.26 o
  10   1   3       58.71       63.16      4.93 o
  11   1   3     1136.24     1184.63     26.13 o
  12   1   3      952.32     1017.95     49.73 o
 -10   2   3      314.38      329.95     17.32 o
  -9   2   3       25.54       47.09      5.39 o
  -8   2   3      339.65      341.09     13.15 o
  -7   2   3     3535.98     3360.08     66.58 o
  -6   2   3      618.32      635.41     13.02 o
  -5   2   3        8.78       14.34      3.03 o
  -4   2   3      190.30      158.22      2.92 o
  -3   2   3      406.83      342.77      4.66 o
  -2   2   3     1825.78     2071.35     22.07 o
  -1   2   3     9766.02     9618.76     96.91 o
   0   2   3    10847.19    11035.75     97.72 o
   1   2   3     9607.46     9948.68    101.18 o
   2   2   3      404.14      421.88      4.86 o
   3   2   3     9950.79    10122.70     93.55 o
   4   2   3     9324.61     9357.32     90.39 o
   5   2   3      323.42      318.52      4.02 o
   6   2   3     2140.10     2263.49     22.83 o
   7   2   3     3774.54     3901.09     58.75 o
   8   2   3      323.72      347.29      6.82 o
   9   2   3      188.64      196.96      4.16 o
  10   2   3     1571.63     1564.77     24.99 o
  11   2   3      821.50      869.79     20.46 o
  12   2   3        4.60        3.39      3.21 o
 -10   3   3      118.15      124.70      8.30 o
  -9   3   3      431.77      485.55     15.53 o
  -8   3   3      830.27      780.08     25.67 o
  -7   3   3        9.58       21.88      4.17 o
  -6   3   3      231.71      226.15      8.58 o
  -5   3   3     6977.16     6935.79    133.64 o
  -4   3   3     1382.77     1371.57     19.09 o
  -3   3   3      617.95      662.38      8.72 o
  -2   3   3     4334.86     4325.27     39.32 o
  -1   3   3    17250.91    17050.06    179.20 o
   0   3   3        3.86        5.79      0.78 o
   1   3   3       22.63       32.05      1.61 o
   2   3   3    10980.78    10607.66    104.20 o
   3   3   3      956.97      903.41      9.10 o
   4   3   3      378.10      423.60      4.85 o
   5   3   3     1432.04     1414.24     13.97 o
   6   3   3     3408.19     3494.56     32.43 o
   7   3   3     1196.46     1185.78     13.92 o
   8   3   3       38.68       45.66      4.44 o
   9   3   3      904.91      905.95     13.85 o
  10   3   3      460.00      458.17      9.59 o
  11   3   3       17.24       18.22      3.38 o
  12   3   3      221.10      197.67      8.77 o
  -9   4   3     1734.79     1816.99     40.91 o
  -8   4   3       14.95       20.41      4.01 o
  -7   4   3      361.30      347.01     11.69 o
  -6   4   3     2610.87     2525.21     51.63 o
  -5   4   3     4684.35     4606.73     78.81 o
  -4   4   3      320.08      340.67      7.25 o
  -3   4   3       63.32       58.12      2.60 o
  -2   4   3     2595.28     2649.95     30.53 o
  -1   4   3     1415.31     1474.00     18.08 o
   0   4   3        2.53       10.70      0.74 o
   1   4   3    13159.39    12867.43    108.20 o
   2   4   3      367.99      298.72      3.43 o
   3   4   3     2669.69     2779.65     28.00 o
   4   4   3        2.41       23.31      1.39 o
   5   4   3     2719.19     2588.41     29.08 o
   6   4   3      499.82      428.95      5.94 o
   7   4   3       27.76       30.78      1.58 o
   8   4   3     5158.55     5122.80     65.44 o
   9   4   3     2024.55     2024.58     27.95 o
  10   4   3       29.68       36.22      2.99 o
  11   4   3      674.00      672.03     17.60 o
  12   4   3      849.39      897.99     22.14 o
  -9   5   3      215.09      187.61     10.27 o
  -8   5   3       18.74       19.41      8.98 o
  -7   5   3      874.58      847.68     21.92 o
  -6   5   3     1258.46     1171.72     27.38 o
  -5   5   3      204.68      212.91     13.03 o
  -4   5   3        1.53        4.38      1.67 o
  -3   5   3     1946.94     1919.17     20.58 o
  -2   5   3     1871.77     1898.48     19.59 o
  -1   5   3      240.38      279.59      6.93 o
   0   5   3     3821.71     3810.95     33.41 o
   1   5   3     4129.98     4002.12     36.10 o
   2   5   3     1622.61     1634.69     16.24 o
   3   5   3      159.61      201.51      2.75 o
   4   5   3     3997.52     3771.80     38.06 o
   5   5   3     1419.32     1345.67     15.12 o
   6   5   3        0.07        2.24      0.75 o
   7   5   3     2791.78     2777.48     34.02 o
   8   5   3     3271.10     3279.60     43.32 o
   9   5   3     1925.55     1882.66     26.43 o
  10   5   3      489.85      491.80      9.46 o
  11   5   3      586.13      580.89     12.21 o
  12   5   3      307.22      297.80      7.76 o
  -8   6   3      996.02      959.69     24.84 o
  -7   6   3     1726.67     1611.01     36.42 o
  -6   6   3      608.48      586.60     16.97 o
  -5   6   3      469.58      469.42     14.04 o
  -4   6   3     1271.00     1224.52     19.73 o
  -3   6   3     3036.02     3049.16     37.33 o
  -2   6   3       73.39       84.96      2.23 o
  -1   6   3      477.83      453.74      5.66 o
   0   6   3     2176.10     2211.21     20.48 o
   1   6   3     3007.06     2990.84     25.52 o
   2   6   3     1407.08     1487.77     13.42 o
   3   6   3     5639.13     5837.19     45.65 o
   4   6   3     5474.60     5383.56     53.85 o
   5   6   3      195.29      201.25      4.09 o
   6   6   3      184.42      191.77      3.78 o
   7   6   3     2345.30     2337.31     31.72 o
   8   6   3      916.22      846.81     13.66 o
   9   6   3      449.21      447.58      8.91 o
  10   6   3      198.48      196.44      6.30 o
  11   6   3      637.38      640.52     13.45 o
  12   6   3       27.95       25.91      3.17 o
  -8   7   3      374.56      343.59     13.06 o
  -7   7   3     1586.83     1610.33     36.87 o
  -6   7   3       13.77       17.95      3.84 o
  -5   7   3     1661.66     1561.04     34.86 o
  -4   7   3      316.67      339.96      8.07 o
  -3   7   3     2226.05     2331.74     29.35 o
  -2   7   3     1510.97     1519.45     18.00 o
  -1   7   3     1216.05     1222.36     12.75 o
   0   7   3     1162.28     1073.57     10.46 o
   1   7   3      532.27      627.04      6.76 o
   2   7   3     4440.44     4479.89     39.70 o
   3   7   3     2863.55     2807.76     24.26 o
   4   7   3      741.94      793.79      8.93 o
   5   7   3     5746.47     5911.26     64.21 o
   6   7   3     2993.22     3041.31     33.75 o
   7   7   3     2062.15     2007.08     28.14 o
   8   7   3       24.85       19.45      2.37 o
   9   7   3     1928.39     1889.92     27.16 o
  10   7   3      197.93      185.25      5.65 o
  11   7   3      320.70      319.14      7.84 o
  12   7   3      981.01      947.29     18.62 o
  -7   8   3       87.26      100.30      8.02 o
  -6   8   3      724.75      728.66     20.36 o
  -5   8   3     1329.36     1302.91     30.56 o
  -4   8   3       30.39      107.15      9.62 o
  -3   8   3      279.44      277.49      5.64 o
  -2   8   3     2920.95     2918.11     36.40 o
  -1   8   3      454.13      447.67      6.72 o
   0   8   3      155.44      185.32      3.18 o
   1   8   3     1417.37     1444.51     13.65 o
   2   8   3     3465.35     3535.16     30.41 o
   3   8   3     2059.33     2125.71     19.10 o
   4   8   3     1003.79     1003.71     13.72 o
   5   8   3     5384.28     5460.10     51.22 o
   6   8   3      278.39      291.51      5.82 o
   7   8   3       21.79       25.20      2.47 o
   8   8   3     1904.36     1829.84     26.60 o
   9   8   3     1072.12     1017.19     16.85 o
  10   8   3      276.06      264.93      6.97 o
  11   8   3      149.68      148.72      5.44 o
  12   8   3      997.56      996.26     19.60 o
  -7   9   3      708.69      738.56     21.65 o
  -6   9   3      446.85      447.70     15.35 o
  -5   9   3      179.02      203.75      9.50 o
  -4   9   3      593.29      548.22     16.52 o
  -3   9   3     2699.71     2675.46     39.51 o
  -2   9   3      569.48      584.28      9.66 o
  -1   9   3        7.08       10.23      1.92 o
   0   9   3     1103.41     1122.89     12.38 o
   1   9   3     2093.07     2036.65     22.13 o
   2   9   3     1816.68     1871.67     17.32 o
   3   9   3      304.77      308.98      4.47 o
   4   9   3     4266.33     4235.42     40.50 o
   5   9   3     3216.69     3152.31     34.02 o
   6   9   3        0.14        3.91      1.56 o
   7   9   3      209.13      193.09      5.65 o
   8   9   3     1115.02     1060.75     17.42 o
   9   9   3      178.62      170.81      5.65 o
  10   9   3      317.18      296.90      8.80 o
  11   9   3        2.60        2.79      2.31 o
  12   9   3     1315.87     1295.51     28.58 o
  -6  10   3      419.69      439.12     15.53 o
  -5  10   3       78.32       83.37     10.27 o
  -4  10   3      532.98      517.25     16.31 o
  -3  10   3      444.66      442.18     17.07 o
  -2  10   3     1310.17     1303.43     18.49 o
  -1  10   3     1349.90     1308.53     19.93 o
   0  10   3     1908.59     1837.16     25.35 o
   1  10   3     2450.55     2460.43     24.50 o
   2  10   3       22.24       18.86      1.53 o
   3  10   3     2179.28     2247.95     22.66 o
   4  10   3     3397.10     3396.47     36.73 o
   5  10   3      816.84      807.38     10.96 o
   6  10   3      364.13      374.88      7.33 o
   7  10   3      567.94      547.97      9.52 o
   8  10   3      431.65      449.74      9.88 o
   9  10   3      236.80      233.51      6.87 o
  10  10   3      113.81      117.96      5.28 o
  11  10   3     1725.05     1697.33     26.68 o
  -5  11   3      307.28      310.36     13.80 o
  -4  11   3      484.61      446.77     15.41 o
  -3  11   3      775.40      758.11     28.06 o
  -2  11   3     1512.62     1475.17     27.19 o
  -1  11   3     2561.43     2500.03     34.96 o
   0  11   3     3266.98     3331.36     43.44 o
   1  11   3     1022.41     1046.86     15.00 o
   2  11   3      500.26      545.39     12.45 o
   3  11   3        3.79        7.76      1.63 o
   4  11   3       97.01       91.58      3.42 o
   5  11   3     1767.60     1791.01     21.24 o
   6  11   3      469.86      458.03      7.48 o
   7  11   3     3264.27     3169.65     45.68 o
   8  11   3       79.66       74.05      4.61 o
   9  11   3      422.30      422.06     10.04 o
  10  11   3      440.37      440.29     10.52 o
  11  11   3      844.90      847.32     16.37 o
  -4  12   3      257.16      244.42     11.51 o
  -3  12   3       32.45       39.10      4.56 o
  -2  12   3      906.14      904.13     19.15 o
  -1  12   3      573.43      578.82     14.01 o
   0  12   3        0.74       -0.14      2.99 o
   1  12   3      920.33      900.61     15.05 o
   2  12   3     2096.57     2075.44     53.44 o
   3  12   3        9.75        9.20      2.39 o
   4  12   3      846.88      841.72     11.97 o
   5  12   3     1605.42     1599.47     19.71 o
   6  12   3     1497.39     1512.17     21.43 o
   7  12   3        6.72        8.94      2.09 o
   8  12   3      987.55      992.53     17.81 o
   9  12   3     1781.24     1759.90     27.89 o
  10  12   3      530.63      528.14     12.06 o
  -3  13   3       83.51       74.60      7.48 o
  -2  13   3      425.31      434.95     14.70 o
  -1  13   3       59.06       56.31      6.11 o
   0  13   3     1418.01     1399.98     24.71 o
   1  13   3     2971.91     2932.69     43.71 o
   2  13   3      703.86      707.89     12.97 o
   3  13   3      114.08      122.18      5.98 o
   4  13   3     1393.31     1403.33     21.70 o
   5  13   3     1138.72     1158.83     18.76 o
   6  13   3       77.31       76.77      4.18 o
   7  13   3      124.51      128.35      5.07 o
   8  13   3     1107.09     1088.84     17.07 o
   9  13   3      817.31      809.35     16.04 o
  10  13   3        5.72       21.04      3.94 o
  -2  14   3      363.97      388.43     29.19 o
  -1  14   3      808.81      859.62     23.09 o
   0  14   3      688.49      721.68     22.78 o
   1  14   3      292.44      308.71      8.95 o
   2  14   3        3.92        1.06      2.77 o
   3  14   3     1343.97     1362.31     24.25 o
   4  14   3      336.46      342.08      9.57 o
   5  14   3       67.15       72.44      4.61 o
   6  14   3       70.15       78.68      4.73 o
   7  14   3      335.26      329.50     10.16 o
   8  14   3      623.77      620.72     13.11 o
   9  14   3       34.44       41.40      5.68 o
  -1  15   3     1089.38     1104.11     40.10 o
   0  15   3      485.58      514.12     16.97 o
   1  15   3       33.28       41.86      5.90 o
   2  15   3      351.70      360.60     17.97 o
   3  15   3      772.33      772.36     16.34 o
   4  15   3      183.76      178.16      7.24 o
   5  15   3       43.11       49.24      4.81 o
   6  15   3     1659.03     1701.33     26.21 o
   7  15   3     1185.85     1163.78     23.70 o
   8  15   3        4.38        4.71      6.74 o
   1  16   3      243.65      270.77     16.68 o
   2  16   3     1542.43     1559.16     48.76 o
   3  16   3      766.07      791.13     29.51 o
   4  16   3       89.16       98.33      8.13 o
   5  16   3      627.67      664.36     19.37 o
   6  16   3      910.32      966.58     24.65 o
  -3 -15   4      317.53      307.84     13.61 o
  -2 -15   4        1.37       -1.54      4.47 o
  -1 -15   4       43.84       61.32      7.48 o
  -6 -14   4      318.91      319.53     18.61 o
  -5 -14   4      700.22      691.03     28.23 o
  -4 -14   4      192.51      179.01     14.76 o
  -3 -14   4        8.88       27.51      5.85 o
  -2 -14   4      464.37      480.05     16.10 o
  -1 -14   4      836.66      818.13     22.43 o
   0 -14   4      101.09       99.44      8.98 o
   1 -14   4      535.27      529.86     18.08 o
   2 -14   4      575.72      608.86     29.51 o
  -7 -13   4      462.37      467.11     20.53 o
  -6 -13   4      844.24      899.56     32.08 o
  -5 -13   4      958.88     1004.15     35.29 o
  -4 -13   4        2.88        5.13      7.70 o
  -3 -13   4      561.74      600.62     21.17 o
  -2 -13   4     1022.52     1005.58     25.36 o
  -1 -13   4      292.76      291.69     10.04 o
   0 -13   4      255.59      237.98     11.11 o
   1 -13   4      800.10      781.53     22.37 o
   2 -13   4     1146.43     1146.27     37.86 o
   3 -13   4       37.42       38.15      5.66 o
  -8 -12   4      337.88      368.09     12.79 o
  -7 -12   4      617.39      655.10     24.38 o
  -6 -12   4     1948.56     1910.13     55.18 o
  -5 -12   4      128.90       93.04     10.91 o
  -4 -12   4       91.70       82.48      7.48 o
  -3 -12   4     1896.87     1818.35     60.63 o
  -2 -12   4     1174.80     1174.87     54.22 o
  -1 -12   4       15.21       17.74      2.10 o
   0 -12   4       92.48       95.15      6.04 o
   1 -12   4     1398.13     1378.19     32.83 o
   2 -12   4        2.27        3.67      3.53 o
   3 -12   4      196.91      202.41      9.68 o
   4 -12   4     1228.04     1180.60     45.56 o
   5 -12   4      484.96      523.07     16.62 o
  -8 -11   4      287.96      275.77     12.83 o
  -7 -11   4      726.17      739.25     19.72 o
  -6 -11   4      528.26      472.24     19.89 o
  -5 -11   4      202.84      189.92     13.47 o
  -4 -11   4      342.83      332.98     16.36 o
  -3 -11   4      335.13      348.80     12.22 o
  -2 -11   4        8.18       13.72      3.54 o
  -1 -11   4     3459.97     3396.83     49.52 o
   0 -11   4     3270.09     3186.89     51.61 o
   1 -11   4       73.93       68.31      6.11 o
   2 -11   4      194.37      208.73      9.50 o
   3 -11   4     1442.38     1401.91     32.58 o
   4 -11   4      355.05      354.91     12.42 o
   5 -11   4       31.82       28.47      4.17 o
   6 -11   4      501.54      551.62     16.33 o
  -9 -10   4      502.75      499.19     24.38 o
  -8 -10   4      750.04      763.70     21.17 o
  -7 -10   4        2.22       12.51      4.08 o
  -6 -10   4       35.34       38.63      5.44 o
  -5 -10   4     2216.55     2172.54     91.43 o
  -4 -10   4      558.28      569.58     16.52 o
  -3 -10   4      358.50      344.23      9.85 o
  -2 -10   4     1900.86     1845.73     31.99 o
  -1 -10   4     5109.93     4990.30     76.98 o
   0 -10   4      142.50      130.72      5.31 o
   1 -10   4        9.25        5.13      2.72 o
   2 -10   4     2600.03     2564.18     54.22 o
   3 -10   4      541.30      548.09     15.80 o
   4 -10   4       46.29       56.05      6.10 o
   5 -10   4      820.98      818.02     20.74 o
   6 -10   4      463.95      471.14     24.06 o
   7 -10   4      572.45      597.57     22.78 o
  -9  -9   4      683.57      701.30     29.51 o
  -8  -9   4      124.32      160.19      9.95 o
  -7  -9   4       21.01       20.67      4.01 o
  -6  -9   4     2376.95     2234.16     45.00 o
  -5  -9   4     1970.67     1869.46     74.11 o
  -4  -9   4       11.53       14.43      4.16 o
  -3  -9   4       20.36       24.76      3.14 o
  -2  -9   4     3587.48     3617.00     56.89 o
  -1  -9   4      159.12      172.98      5.69 o
   0  -9   4       32.88       35.79      3.04 o
   1  -9   4     1190.99     1191.16     22.68 o
   2  -9   4     1379.77     1311.77     44.59 o
   3  -9   4       33.24       56.46      6.42 o
   4  -9   4      207.97      239.97      9.04 o
   5  -9   4      751.76      735.14     18.73 o
   6  -9   4      263.62      237.56      8.94 o
   7  -9   4       70.68       78.00      5.34 o
 -10  -8   4      437.48      460.29     24.06 o
  -9  -8   4      473.34      501.56     16.10 o
  -8  -8   4       67.30       86.52      4.33 o
  -7  -8   4     1236.79     1196.75     19.36 o
  -6  -8   4     1936.93     1950.43     28.39 o
  -5  -8   4       63.38       72.92      6.95 o
  -4  -8   4        4.86        6.11      1.95 o
  -3  -8   4     5977.57     6083.82     95.76 o
  -2  -8   4      383.87      395.67      9.63 o
  -1  -8   4      574.20      560.93     10.97 o
   0  -8   4      233.00      222.55      6.58 o
   1  -8   4     5987.56     6098.74     82.29 o
   2  -8   4       36.70       36.29      4.15 o
   3  -8   4      107.36       96.95      5.20 o
   4  -8   4     1636.57     1579.26     33.49 o
   5  -8   4      230.65      232.48      8.31 o
   6  -8   4      118.09      118.64      5.69 o
   7  -8   4      974.77      948.11     21.43 o
   8  -8   4     1192.27     1182.99     64.16 o
 -10  -7   4      177.50      172.62     10.74 o
  -9  -7   4       57.92       64.88      5.88 o
  -8  -7   4      269.04      298.97      9.57 o
  -7  -7   4     1837.60     1847.27     27.12 o
  -6  -7   4      860.70      865.29     14.80 o
  -5  -7   4      272.08      282.78      7.10 o
  -4  -7   4      703.52      692.52      9.22 o
  -3  -7   4     3152.25     3193.59     31.88 o
  -2  -7   4       35.20       34.90      2.03 o
  -1  -7   4     1542.66     1620.16     19.32 o
   0  -7   4     2452.76     2407.40     29.71 o
   1  -7   4     2032.53     2147.39     30.82 o
   2  -7   4       12.58       17.25      2.33 o
   3  -7   4     3003.24     2927.26     49.01 o
   4  -7   4     1301.71     1168.70     25.36 o
   5  -7   4       16.33       10.36      3.21 o
   6  -7   4      838.46      795.96     18.45 o
   7  -7   4     1277.09     1230.39     26.02 o
   8  -7   4      306.03      295.15     15.40 o
   9  -7   4       63.10       68.01      8.98 o
 -10  -6   4       20.47       40.07      4.88 o
  -9  -6   4      678.36      664.42     15.73 o
  -8  -6   4      853.05      849.17     18.18 o
  -7  -6   4      969.76      947.77     15.49 o
  -6  -6   4       57.06       55.01      3.73 o
  -5  -6   4     4268.40     4270.20     55.91 o
  -4  -6   4     1719.47     1711.94     18.43 o
  -3  -6   4      265.86      282.96      4.89 o
  -2  -6   4     2091.44     2106.17     21.46 o
  -1  -6   4     3901.63     4073.92     45.01 o
   0  -6   4        4.36       12.11      0.92 o
   1  -6   4      434.30      399.12      7.62 o
   2  -6   4     7535.96     7477.91     99.16 o
   3  -6   4     1447.86     1331.60     23.80 o
   4  -6   4      230.78      226.68      6.29 o
   5  -6   4     1270.39     1180.51     24.65 o
   6  -6   4     1379.58     1437.75     43.31 o
   7  -6   4     1106.22     1025.26     21.72 o
   8  -6   4       47.50       67.37      7.70 o
   9  -6   4      872.72      912.40     33.36 o
 -10  -5   4      496.72      522.86     13.88 o
  -9  -5   4      967.89      975.66     20.39 o
  -8  -5   4     1579.16     1553.56     36.94 o
  -7  -5   4       67.34       61.85      3.51 o
  -6  -5   4     4328.91     4312.62     56.31 o
  -5  -5   4     1208.76     1243.67     18.75 o
  -4  -5   4      579.30      626.10      8.75 o
  -3  -5   4     3236.29     3226.26     31.72 o
  -2  -5   4    12683.56    13255.03    121.91 o
  -1  -5   4     1696.05     1708.58     21.06 o
   0  -5   4       36.34       37.85      1.55 o
   1  -5   4     2050.39     2056.64     26.42 o
   2  -5   4     2956.51     3036.82     31.15 o
   3  -5   4      517.12      520.56     12.47 o
   4  -5   4      121.82      139.35      4.72 o
   5  -5   4     1600.30     1620.71     28.05 o
   6  -5   4      799.33      816.76     19.80 o
   7  -5   4       13.03       16.68      1.92 o
   8  -5   4      557.92      590.30     22.46 o
   9  -5   4      783.38      791.13     28.87 o
  10  -5   4       13.88       30.16      6.42 o
 -10  -4   4     1019.68     1051.69     21.97 o
  -9  -4   4      665.83      664.94     15.60 o
  -8  -4   4       59.99       63.60      5.01 o
  -7  -4   4     3002.35     3050.03     40.94 o
  -6  -4   4      682.54      675.49     11.65 o
  -5  -4   4     2935.32     3011.66     32.07 o
  -4  -4   4        1.86        4.34      1.29 o
  -3  -4   4     1727.47     1729.27     19.13 o
  -2  -4   4      269.08      351.37     41.06 o
  -1  -4   4     1441.98     1577.81     17.08 o
   0  -4   4     2832.28     2772.86     25.84 o
   1  -4   4     1786.02     1840.07     20.86 o
   2  -4   4      239.81      185.29      3.08 o
   3  -4   4     1043.73     1065.25     11.78 o
   4  -4   4      563.95      574.22     10.09 o
   5  -4   4      910.99      924.70     14.30 o
   6  -4   4       59.29       59.91      1.95 o
   7  -4   4     2100.21     1963.38     57.10 o
   8  -4   4     1271.92     1229.36     38.50 o
   9  -4   4      450.28      433.74     18.61 o
  10  -4   4      217.12      195.06     12.19 o
 -10  -3   4      524.95      528.11     14.38 o
  -9  -3   4      134.79      136.27      6.52 o
  -8  -3   4      864.67      831.08     17.31 o
  -7  -3   4      940.58      902.35     17.81 o
  -6  -3   4      608.16      597.59     10.49 o
  -5  -3   4      110.23      105.21      3.78 o
  -4  -3   4      997.44     1010.37     13.13 o
  -3  -3   4       64.43       94.68      2.65 o
  -2  -3   4      485.69      530.59      6.56 o
  -1  -3   4     9553.49     9958.60     85.47 o
   0  -3   4    13080.73    13260.44    119.36 o
   1  -3   4      168.21      174.11      2.98 o
   2  -3   4     4378.96     4544.28     45.41 o
   3  -3   4     4763.67     4515.37     45.12 o
   4  -3   4     2488.65     2524.63     33.72 o
   5  -3   4     1041.98     1135.02     18.52 o
   6  -3   4       62.86       97.80      3.10 o
   7  -3   4      952.76      917.53     28.87 o
   8  -3   4     1020.24      990.03     31.44 o
   9  -3   4      118.00      121.91      8.34 o
  10  -3   4      989.89      956.03     32.72 o
  11  -3   4     1070.16     1081.79     37.21 o
 -10  -2   4       78.48       77.45      5.86 o
  -9  -2   4        1.59        4.93      2.78 o
  -8  -2   4      888.54      870.27     17.83 o
  -7  -2   4      287.68      281.46      8.19 o
  -6  -2   4     1439.14     1425.62     20.57 o
  -5  -2   4     6647.24     6775.33     72.19 o
  -4  -2   4     6816.89     6966.87     60.64 o
  -3  -2   4      259.18      293.80      4.41 o
  -2  -2   4     1122.94     1185.04     13.53 o
  -1  -2   4    19283.99    19209.10    172.46 o
   0  -2   4     3537.26     3325.10     30.46 o
   1  -2   4      402.16      416.46      4.96 o
   2  -2   4      479.91      404.81      4.75 o
   3  -2   4     2734.64     2647.71     28.09 o
   4  -2   4      647.65      749.64      9.71 o
   5  -2   4      539.02      641.50      9.57 o
   6  -2   4     2334.13     2407.99     48.07 o
   7  -2   4     3012.20     2894.97     59.93 o
   8  -2   4       13.25        6.42      3.21 o
   9  -2   4     1686.49     1729.19     51.33 o
  10  -2   4     1024.03     1022.76     34.01 o
  11  -2   4      118.22      136.03     10.27 o
 -10  -1   4      393.00      418.62     11.87 o
  -9  -1   4     1489.30     1480.12     27.28 o
  -8  -1   4     1372.45     1336.69     24.71 o
  -7  -1   4       76.86       73.13      4.62 o
  -6  -1   4     1699.58     1687.48     23.59 o
  -5  -1   4     4022.59     4006.80     48.11 o
  -4  -1   4     1222.83     1310.34     15.43 o
  -3  -1   4     1627.11     1628.64     15.06 o
  -2  -1   4     2541.88     2464.62     24.42 o
  -1  -1   4     1237.46     1115.79     11.89 o
   0  -1   4     2101.80     2176.03     21.49 o
   1  -1   4      188.39      169.61      2.94 o
   2  -1   4     2367.33     2229.81     22.21 o
   3  -1   4      517.00      508.94      7.34 o
   4  -1   4     3976.25     4293.57     63.35 o
   5  -1   4     4856.74     5094.66    129.58 o
   6  -1   4     3371.34     3545.43     85.95 o
   7  -1   4       38.37       50.69      4.54 o
   8  -1   4     3194.16     3064.42     84.70 o
   9  -1   4      931.48      893.15     29.51 o
  10  -1   4      260.88      270.13     13.47 o
  11  -1   4      171.73      176.45     11.55 o
 -10   0   4     1085.43     1118.40     22.72 o
  -9   0   4      570.09      574.60     13.97 o
  -8   0   4       72.00       77.44     11.14 o
  -7   0   4      368.85      361.02      9.78 o
  -6   0   4     4583.46     4733.11     61.12 o
  -5   0   4      349.37      386.29      6.14 o
  -4   0   4     1667.25     1718.84     16.09 o
  -3   0   4     3466.95     3393.53     33.34 o
  -2   0   4     1961.24     1974.34     18.57 o
  -1   0   4     1844.35     1870.51     17.43 o
   0   0   4     9692.76     9754.43    112.58 o
   1   0   4     2988.61     2946.27     33.86 o
   2   0   4     2957.62     3075.86     30.27 o
   3   0   4      509.49      518.44     16.04 o
   4   0   4     7241.05     7634.74    191.85 o
   5   0   4     3110.57     2989.04     51.17 o
   6   0   4      317.01      342.32      5.27 o
   7   0   4     2383.83     2400.19     60.57 o
   8   0   4      183.23      171.48      5.39 o
   9   0   4      567.47      538.59     12.78 o
  10   0   4       35.79       37.86      5.77 o
  11   0   4      511.42      538.33     21.82 o
  12   0   4      235.61      241.25     14.12 o
 -10   1   4      677.42      697.25     20.46 o
  -9   1   4        0.12       -1.83      2.92 o
  -8   1   4      907.90      886.83     18.28 o
  -7   1   4      744.92      798.86     16.47 o
  -6   1   4     3375.35     3380.32     44.97 o
  -5   1   4     1151.20     1209.33     15.59 o
  -4   1   4     3038.55     3181.38     37.60 o
  -3   1   4     3769.24     3765.16     32.62 o
  -2   1   4      209.36      198.79      2.93 o
  -1   1   4     3711.74     3503.38     29.92 o
   0   1   4     1018.97      930.85      9.35 o
   1   1   4      732.15      686.72      6.87 o
   2   1   4     3677.84     3665.60     32.41 o
   3   1   4     2246.13     2403.83     35.92 o
   4   1   4     7792.78     7909.24    116.61 o
   5   1   4      531.81      516.58      6.75 o
   6   1   4      699.35      710.82      9.37 o
   7   1   4     3564.89     3629.63     47.17 o
   8   1   4      989.41      992.28     17.92 o
   9   1   4      199.28      178.84      6.30 o
  10   1   4      988.00     1001.96     25.99 o
  11   1   4      875.85      934.35     21.38 o
  12   1   4      168.56      209.81     12.83 o
  -9   2   4      370.12      357.84     13.52 o
  -8   2   4      651.51      651.00     18.73 o
  -7   2   4     1390.27     1368.66     31.41 o
  -6   2   4      440.14      451.22      8.93 o
  -5   2   4      545.58      506.15      9.01 o
  -4   2   4     4663.69     4729.06     42.39 o
  -3   2   4       41.74       29.74      1.60 o
  -2   2   4      307.89      274.81      5.02 o
  -1   2   4     1315.79     1223.14     13.71 o
   0   2   4     3165.87     3131.77     32.21 o
   1   2   4       27.51       59.47      3.54 o
   2   2   4       57.18       86.15      1.73 o
   3   2   4     9451.65     9646.05     95.50 o
   4   2   4      467.96      525.06      6.90 o
   5   2   4     1262.12     1294.46     15.89 o
   6   2   4     7637.31     7862.46     91.39 o
   7   2   4     3288.76     3419.80     41.39 o
   8   2   4       23.90       25.85      2.16 o
   9   2   4      589.95      603.51     14.76 o
  10   2   4      884.30      900.66     19.82 o
  11   2   4       27.61       58.28      4.93 o
  12   2   4        4.07       22.18      3.84 o
  -9   3   4     1990.57     1981.92     44.29 o
  -8   3   4     1862.97     1753.51     39.35 o
  -7   3   4      469.30      432.24     13.79 o
  -6   3   4      604.10      574.62     18.84 o
  -5   3   4      990.11      943.60     35.18 o
  -4   3   4      106.70      122.36      3.56 o
  -3   3   4      840.32      900.34     14.64 o
  -2   3   4     4819.44     4643.87     47.88 o
  -1   3   4     9203.84     9510.23     84.95 o
   1   3   4     3183.54     3055.08     25.24 o
   2   3   4    11938.69    11963.70    116.94 o
   3   3   4     1922.71     2038.29     22.71 o
   4   3   4      251.35      226.22      2.93 o
   5   3   4     2659.68     2644.26     26.41 o
   6   3   4     2286.78     2329.84     23.51 o
   7   3   4      168.40      172.05      2.98 o
   8   3   4     1797.94     1753.48     25.55 o
   9   3   4     1046.57     1054.74     18.37 o
  10   3   4      205.80      242.81      8.13 o
  11   3   4      331.07      358.82     10.78 o
  12   3   4     1118.19     1117.34     36.25 o
  -9   4   4      324.70      336.77     22.46 o
  -8   4   4      238.52      243.16     10.60 o
  -7   4   4      789.37      730.67     20.85 o
  -6   4   4     1985.64     1975.06     42.33 o
  -5   4   4      971.45      932.10     15.93 o
  -4   4   4      387.42      372.97      7.55 o
  -3   4   4     3195.80     3121.36     39.15 o
  -2   4   4     5031.83     5337.49     50.80 o
  -1   4   4       11.29       36.82      1.57 o
   0   4   4        2.13       21.65      1.63 o
   1   4   4     8852.33     9151.35     74.27 o
   2   4   4     2222.81     2119.77     19.56 o
   3   4   4     1982.69     2123.88     29.22 o
   4   4   4    12921.54    13289.69    127.59 o
   5   4   4     1172.12     1143.14     11.66 o
   6   4   4      862.99      951.12     10.00 o
   7   4   4      628.06      616.70      7.41 o
   8   4   4     4778.08     4605.04     66.80 o
   9   4   4      209.43      220.18      4.28 o
  10   4   4       23.44       77.64      4.49 o
  11   4   4     1654.87     1616.68     33.34 o
  12   4   4      949.49      963.64     22.75 o
  -9   5   4      211.45      214.95     16.36 o
  -8   5   4      758.00      703.67     20.36 o
  -7   5   4     1684.89     1618.21     36.87 o
  -6   5   4     1040.32     1017.07     25.10 o
  -5   5   4     1511.89     1486.95     23.48 o
  -4   5   4      183.58      172.83      4.31 o
  -3   5   4     2657.51     2664.67     30.10 o
  -2   5   4       75.43       72.13      2.05 o
  -1   5   4     2558.74     2829.74     29.98 o
   0   5   4     3674.22     3746.46     33.10 o
   1   5   4    11430.07    11824.28     95.88 o
   2   5   4     1311.67     1384.62     12.20 o
   3   5   4     3619.82     3310.29     33.68 o
   4   5   4     3000.66     2833.55     28.98 o
   5   5   4      324.42      349.16      6.52 o
   6   5   4       45.52       44.37      1.58 o
   7   5   4     1510.00     1475.09     19.46 o
   8   5   4     1379.35     1341.26     19.31 o
   9   5   4        6.63       47.81      6.58 o
  10   5   4       29.65       33.37      2.69 o
  11   5   4     1235.16     1220.37     20.79 o
  12   5   4       16.33       14.66      3.84 o
  -8   6   4     1351.42     1298.46     32.06 o
  -7   6   4     1056.68     1020.83     26.01 o
  -6   6   4      105.13       97.51      6.76 o
  -5   6   4     1144.74     1127.28     31.14 o
  -4   6   4     2584.45     2574.49     32.30 o
  -3   6   4      498.02      488.90     10.26 o
  -2   6   4      456.19      438.92      5.71 o
  -1   6   4     2228.40     2238.81     21.61 o
   0   6   4     9303.91     9606.93     78.74 o
   1   6   4      756.07      871.68     11.64 o
   2   6   4       15.76        7.33      0.89 o
   3   6   4     1024.86      824.24      8.26 o
   4   6   4     1106.15     1009.41     12.59 o
   5   6   4     4036.11     4285.07     43.39 o
   6   6   4      753.74      723.95     12.10 o
   7   6   4     1720.23     1724.24     24.13 o
   8   6   4       13.16       74.68      4.82 o
   9   6   4     2445.05     2426.06     33.31 o
  10   6   4      823.15      799.37     13.33 o
  11   6   4      535.45      549.63     11.55 o
  12   6   4       67.82       72.32      3.62 o
  -8   7   4      485.17      447.26     15.71 o
  -7   7   4       93.39       92.55      7.67 o
  -6   7   4      240.45      237.12     10.14 o
  -5   7   4      957.12      930.09     23.74 o
  -4   7   4      343.42      363.77      9.45 o
  -3   7   4      798.81      846.71     12.65 o
  -2   7   4     1648.84     1565.78     22.46 o
  -1   7   4      542.60      527.31      6.66 o
   0   7   4        2.10        2.30      0.78 o
   1   7   4      342.03      340.95      4.64 o
   2   7   4     6583.03     6593.14     54.61 o
   3   7   4     1533.03     1516.22     14.70 o
   4   7   4      455.29      490.88      6.12 o
   5   7   4     5859.72     5856.36     58.87 o
   6   7   4     1908.95     1891.89     24.47 o
   7   7   4       19.44       43.32      2.77 o
   8   7   4     1414.39     1367.51     20.36 o
   9   7   4     2230.33     2146.32     35.75 o
  10   7   4      691.90      711.66     12.94 o
  11   7   4        3.11        3.89      1.95 o
  12   7   4      484.50      470.30     12.40 o
  -7   8   4       73.56       78.09      7.22 o
  -6   8   4     1038.09     1022.67     26.47 o
  -5   8   4      237.78      253.37     10.65 o
  -4   8   4      430.03      469.72     11.53 o
  -3   8   4     4540.86     4571.66     55.50 o
  -2   8   4     1255.49     1234.23     17.39 o
  -1   8   4       60.44       63.65      2.44 o
   0   8   4      192.66      170.35      3.10 o
   1   8   4     8945.19     9427.24     77.63 o
   2   8   4        8.53        7.94      1.38 o
   3   8   4      181.86      169.83      3.17 o
   4   8   4     6459.34     6638.84     58.75 o
   5   8   4     2405.34     2334.05     32.87 o
   6   8   4     2320.16     2339.83     28.47 o
   7   8   4      657.46      649.84     11.49 o
   8   8   4     1221.70     1159.46     18.17 o
   9   8   4      244.71      237.67      6.20 o
  10   8   4      602.64      566.76     14.69 o
  11   8   4     1236.61     1183.07     19.18 o
  12   8   4      766.74      753.96     15.76 o
  -7   9   4     1065.34     1043.93     37.21 o
  -6   9   4      368.58      347.76     13.33 o
  -5   9   4        1.26       11.89      3.84 o
  -4   9   4      664.61      642.16     14.58 o
  -3   9   4     3423.93     3417.04     45.93 o
  -2   9   4        8.66        8.98      1.85 o
  -1   9   4      837.84      834.54     12.89 o
   0   9   4     2875.70     2787.50     29.01 o
   1   9   4     1602.35     1614.41     15.72 o
   2   9   4        0.95        4.58      1.02 o
   3   9   4      691.96      650.16      7.80 o
   4   9   4     2885.54     2901.58     29.86 o
   5   9   4      753.73      768.93     10.14 o
   6   9   4      844.58      876.09     12.80 o
   7   9   4     2252.63     2150.52     30.62 o
   8   9   4      700.02      652.19     12.04 o
   9   9   4        0.75        1.98      1.85 o
  10   9   4      801.40      752.63     14.08 o
  11   9   4     1129.11     1124.14     18.89 o
  12   9   4      146.62      149.18      5.77 o
  -6  10   4       10.22       11.95      4.29 o
  -5  10   4      415.09      414.12     16.36 o
  -4  10   4     1015.69     1019.53     34.48 o
  -3  10   4      169.62      167.90      6.78 o
  -2  10   4       13.90       16.66      2.21 o
  -1  10   4     1327.11     1299.18     19.87 o
   0  10   4     1853.54     1817.30     22.03 o
   1  10   4       13.19       15.25      1.62 o
   2  10   4      642.19      600.22      7.93 o
   3  10   4     2407.56     2419.46     25.21 o
   4  10   4     1161.42     1215.99     15.03 o
   5  10   4      378.42      378.16      6.42 o
   6  10   4      731.50      710.38     11.20 o
   7  10   4     1467.95     1435.17     22.13 o
   8  10   4       52.05       53.94      3.58 o
   9  10   4     1158.63     1117.63     18.53 o
  10  10   4      118.61      114.00      6.26 o
  11  10   4     1468.45     1486.46     23.93 o
  -5  11   4      913.78      896.79     28.23 o
  -4  11   4      335.14      341.83     13.59 o
  -3  11   4       13.40       21.58      5.54 o
  -2  11   4      835.20      837.70     14.36 o
  -1  11   4     1387.03     1373.10     21.12 o
   0  11   4       10.91       11.42      2.28 o
   1  11   4      993.92      962.52     14.04 o
   2  11   4     5296.86     5384.90     56.45 o
   3  11   4      585.21      601.39      9.09 o
   4  11   4        0.65        6.23      2.43 o
   5  11   4      506.74      495.39      7.99 o
   6  11   4      276.26      266.43      6.27 o
   7  11   4       91.46       89.92      4.68 o
   8  11   4      140.68      137.73      5.32 o
   9  11   4     1257.50     1221.08     20.36 o
  10  11   4      260.25      244.78      7.30 o
  11  11   4       50.63       46.54      4.08 o
  -4  12   4      318.77      298.22     19.25 o
  -3  12   4      890.64      882.44     23.85 o
  -2  12   4     2979.49     2880.83     48.35 o
  -1  12   4     1118.04     1101.12     20.13 o
   0  12   4        5.82        4.74      2.54 o
   1  12   4     1282.65     1272.40     19.73 o
   2  12   4      326.77      333.50      8.58 o
   3  12   4      130.01      148.40      5.19 o
   4  12   4     1758.57     1750.52     21.06 o
   5  12   4     1823.68     1829.62     21.88 o
   6  12   4      517.78      527.83      8.46 o
   7  12   4       16.58       13.26      2.67 o
   8  12   4     1101.16     1076.03     18.83 o
   9  12   4      730.99      720.69     14.37 o
  10  12   4      222.48      206.61      7.17 o
  11  12   4     2204.77     2230.29     38.85 o
  -3  13   4      695.61      672.77     19.70 o
  -2  13   4      808.51      807.16     21.72 o
  -1  13   4        2.40        2.53      2.33 o
   0  13   4      511.68      516.23     12.04 o
   1  13   4      557.11      602.94     13.42 o
   2  13   4       14.00       19.76      3.10 o
   3  13   4     1444.82     1412.68     27.32 o
   4  13   4      903.24      898.06     15.37 o
   5  13   4      100.30      102.30      4.38 o
   6  13   4       46.75       48.13      3.00 o
   7  13   4      660.40      655.57     11.81 o
   8  13   4      677.28      667.48     15.56 o
   9  13   4        7.25        9.77      2.77 o
  10  13   4      710.63      729.02     15.08 o
  -2  14   4       63.39       76.93      7.48 o
  -1  14   4     1133.11     1141.95     28.29 o
   0  14   4      378.80      397.87     10.46 o
   1  14   4        0.68       13.06      4.17 o
   2  14   4      757.78      777.35     16.00 o
   3  14   4      882.17      883.34     25.06 o
   4  14   4      130.64      123.62      5.93 o
   5  14   4      345.48      354.74      8.81 o
   6  14   4     1169.38     1194.27     19.38 o
   7  14   4      685.76      739.32     14.45 o
   8  14   4      112.03      114.92      6.42 o
   9  14   4      260.90      269.64      8.62 o
  -1  15   4      642.19      682.65     20.55 o
   0  15   4        9.11       36.02      8.34 o
   1  15   4      379.69      389.92     12.32 o
   2  15   4     1164.88     1164.88     26.06 o
   3  15   4      891.36      922.08     20.58 o
   4  15   4        0.01        6.98      3.10 o
   5  15   4      389.50      401.21      9.69 o
   6  15   4     1722.86     1795.72     27.33 o
   7  15   4      712.36      707.84     23.32 o
   8  15   4       69.59       71.03      7.02 o
   1  16   4      311.21      325.95     17.97 o
   2  16   4      356.74      359.31     19.25 o
   3  16   4       92.36       93.17      6.93 o
   4  16   4      336.11      341.52     10.41 o
   5  16   4      553.07      575.48     13.97 o
   6  16   4      553.11      558.45     12.02 o
   7  16   4        9.66       28.23      7.06 o
  -5 -14   5      714.12      775.09     31.44 o
  -4 -14   5       76.74       84.70     12.19 o
  -3 -14   5      346.07      363.62     10.19 o
  -2 -14   5     1020.51     1027.17     38.82 o
  -1 -14   5      254.58      238.52     11.80 o
   0 -14   5        0.10       -1.44      3.55 o
   1 -14   5     1090.54     1130.99     35.93 o
  -6 -13   5     1000.25      986.83     34.65 o
  -5 -13   5       10.19        6.42      8.34 o
  -4 -13   5      190.43      184.79     15.40 o
  -3 -13   5      972.01      968.36     25.36 o
  -2 -13   5     1167.27     1165.30     21.13 o
  -1 -13   5        0.46       -1.28      2.90 o
   0 -13   5      419.67      455.07     20.21 o
   1 -13   5     1284.28     1305.83     56.46 o
   2 -13   5       61.59       56.17      6.57 o
   3 -13   5        6.35       12.51      4.81 o
  -7 -12   5     1551.50     1600.22     48.12 o
  -6 -12   5      231.06      216.23     14.12 o
  -5 -12   5      154.28      164.90     13.47 o
  -4 -12   5       47.47       74.04      7.48 o
  -3 -12   5     1517.66     1501.56     34.20 o
  -2 -12   5        0.05        2.85      2.11 o
  -1 -12   5      637.59      639.99     15.26 o
   0 -12   5     1104.55     1150.31     40.74 o
   1 -12   5      115.53      121.54      8.13 o
   2 -12   5      146.84      124.86      8.98 o
   3 -12   5      743.76      697.31     20.09 o
   4 -12   5      318.05      299.64     11.97 o
  -8 -11   5     1762.11     1863.29     51.97 o
  -7 -11   5      203.71      214.30     13.47 o
  -6 -11   5      186.33      154.63     12.19 o
  -5 -11   5      114.27      147.57     12.19 o
  -4 -11   5     2818.35     2645.32     53.69 o
  -3 -11   5       85.43       96.28     17.97 o
  -2 -11   5      377.61      373.12     13.09 o
  -1 -11   5      567.88      579.96     13.81 o
   0 -11   5     1019.16     1018.20     20.31 o
   1 -11   5      626.48      610.19     29.84 o
   2 -11   5     2048.87     1942.92     42.33 o
   3 -11   5     1434.89     1409.40     32.58 o
   4 -11   5        2.09        7.57      7.06 o
   5 -11   5       49.57       63.43      6.01 o
   6 -11   5     1140.38     1193.43     36.57 o
  -8 -10   5      353.76      363.86     12.32 o
  -7 -10   5       65.57       73.99      6.57 o
  -6 -10   5     1257.96     1245.40     38.50 o
  -5 -10   5       31.15       79.56      9.62 o
  -4 -10   5      272.32      251.99     10.89 o
  -3 -10   5      378.62      333.54     12.02 o
  -2 -10   5     2898.40     2832.67     46.53 o
  -1 -10   5     1695.91     1624.71     22.13 o
   0 -10   5       85.26       83.36      5.46 o
   1 -10   5     1991.39     1967.27     42.13 o
   2 -10   5     1491.69     1427.52     32.17 o
   3 -10   5      393.15      402.38     12.88 o
   4 -10   5      206.74      207.91     17.00 o
   5 -10   5      935.58      976.52     23.66 o
   6 -10   5      531.68      530.61     14.95 o
  -9  -9   5      321.66      306.06     18.61 o
  -8  -9   5       17.78       14.77      7.06 o
  -7  -9   5      501.05      513.70     14.95 o
  -6  -9   5     1261.85     1305.89     29.32 o
  -5  -9   5      250.88      239.24     10.20 o
  -4  -9   5      660.20      607.61     25.34 o
  -3  -9   5     2985.75     2770.00     45.31 o
  -2  -9   5     3595.86     3358.00     53.55 o
  -1  -9   5        7.44       21.71      2.07 o
   0  -9   5     1756.81     1814.06     31.30 o
   1  -9   5     1640.99     1601.01     34.90 o
   2  -9   5      419.85      414.64     12.68 o
   3  -9   5      514.56      555.44     15.15 o
   4  -9   5     1496.42     1496.79     39.78 o
   5  -9   5      114.21      143.44      6.76 o
   6  -9   5      327.02      298.53      9.71 o
   7  -9   5       58.78       57.65      4.37 o
  -9  -8   5       46.54       46.20      8.34 o
  -8  -8   5      756.35      750.40     18.34 o
  -7  -8   5     1719.74     1702.78     35.63 o
  -6  -8   5     1667.34     1596.08     33.88 o
  -5  -8   5       73.38       70.50      6.11 o
  -4  -8   5     2314.50     2176.10     43.95 o
  -3  -8   5     3875.13     3875.66     54.92 o
  -2  -8   5       19.65       23.05      3.16 o
  -1  -8   5     1342.83     1298.48     17.93 o
   0  -8   5      215.53      234.55      6.44 o
   1  -8   5     1236.08     1197.32     23.21 o
   2  -8   5      221.25      264.79      8.04 o
   3  -8   5      668.70      663.47     19.57 o
   4  -8   5      607.67      616.11     15.80 o
   5  -8   5      117.72      107.87      5.55 o
   6  -8   5      338.86      334.29     10.17 o
   7  -8   5      905.37      925.00     25.34 o
   8  -8   5      266.91      288.73     16.04 o
  -9  -7   5      128.58      105.23     11.55 o
  -8  -7   5      723.56      751.93     17.53 o
  -7  -7   5      515.40      524.16     12.07 o
  -6  -7   5       96.50       87.91      5.16 o
  -5  -7   5     1233.30     1242.58     22.05 o
  -4  -7   5     1513.31     1583.21     23.36 o
  -3  -7   5        2.65        3.26      1.80 o
  -2  -7   5      186.98      157.86      5.13 o
  -1  -7   5     1666.71     1643.60     21.58 o
   0  -7   5       95.79      116.76      2.89 o
   1  -7   5        0.74        2.98      1.50 o
   2  -7   5      762.78      775.26     15.84 o
   3  -7   5     1131.60     1135.59     21.38 o
   4  -7   5      124.99      120.82      5.39 o
   5  -7   5      645.17      662.62     15.99 o
   6  -7   5     5410.17     5119.10     95.92 o
   7  -7   5     1075.52     1108.83     48.44 o
   8  -7   5       55.22       53.26      7.70 o
   9  -7   5       69.63       66.73      8.34 o
 -10  -6   5        5.46       13.57      6.10 o
  -9  -6   5      763.20      764.83     19.96 o
  -8  -6   5      386.26      390.96     11.40 o
  -7  -6   5       16.71       19.88      2.70 o
  -6  -6   5      592.86      587.70     11.24 o
  -5  -6   5     1418.85     1397.14     21.21 o
  -4  -6   5      300.82      317.49      5.52 o
  -3  -6   5     2192.51     2295.48     23.71 o
  -2  -6   5    10632.51    10799.43    105.36 o
  -1  -6   5     1740.42     1705.86     17.48 o
   0  -6   5       84.43      102.53      2.68 o
   1  -6   5     2021.37     1990.58     28.50 o
   2  -6   5     4326.26     4153.02     67.17 o
   3  -6   5      906.66      860.47     16.59 o
   4  -6   5      131.80      125.13      4.50 o
   5  -6   5     1894.10     1800.01     45.23 o
   6  -6   5      988.53     1011.95     21.09 o
   7  -6   5       42.19       39.14      5.77 o
   8  -6   5      531.02      483.15     19.89 o
   9  -6   5      527.17      524.85     21.82 o
 -10  -5   5      861.13      884.07     45.54 o
  -9  -5   5      849.03      866.07     19.17 o
  -8  -5   5      118.42      125.19      6.61 o
  -7  -5   5     1440.22     1448.46     21.97 o
  -6  -5   5     3547.23     3599.40     48.28 o
  -5  -5   5     3068.96     3074.08     41.59 o
  -4  -5   5      238.44      220.66      4.36 o
  -3  -5   5     3184.54     3335.27     32.92 o
  -2  -5   5     3991.57     4039.74     38.92 o
  -1  -5   5      476.96      488.45      5.95 o
   0  -5   5     1284.38     1299.22     15.95 o
   1  -5   5     1832.88     1780.42     23.30 o
   2  -5   5     1011.17     1076.96     19.56 o
   3  -5   5      194.24      198.78      3.96 o
   4  -5   5      864.98      848.75     13.18 o
   5  -5   5     1560.56     1634.50     28.06 o
   6  -5   5      799.09      781.50     25.67 o
   7  -5   5     1418.61     1296.73     40.42 o
   8  -5   5      793.72      797.54     27.59 o
   9  -5   5      621.29      622.38     23.74 o
  10  -5   5       16.89       18.61      5.77 o
 -10  -4   5     1601.63     1633.28     31.05 o
  -9  -4   5      456.23      449.01     14.40 o
  -8  -4   5      670.80      695.00     17.12 o
  -7  -4   5     1334.58     1325.17     20.29 o
  -6  -4   5     1415.52     1406.27     21.16 o
  -5  -4   5      717.74      702.63     12.16 o
  -4  -4   5      932.36      948.26     11.24 o
  -3  -4   5      825.45      824.40     10.55 o
  -2  -4   5      208.73      198.47      3.72 o
  -1  -4   5     1599.20     1628.45     15.56 o
   0  -4   5     1267.63     1190.14     11.86 o
   1  -4   5      952.59      883.95     10.97 o
   2  -4   5     1796.72     1798.66     23.45 o
   3  -4   5     3176.82     3259.90     58.14 o
   4  -4   5     2971.48     3019.25     32.67 o
   5  -4   5      891.08      895.40     14.34 o
   6  -4   5      639.55      639.25     15.99 o
   7  -4   5     1426.96     1395.54     41.71 o
   8  -4   5     1356.87     1276.84     39.14 o
  10  -4   5      679.17      678.84     25.67 o
 -10  -3   5      132.23      129.11      7.67 o
  -9  -3   5      245.67      244.74     12.79 o
  -8  -3   5      801.40      776.40     14.33 o
  -7  -3   5     2719.10     2719.76     37.15 o
  -6  -3   5     2103.13     2081.53     29.26 o
  -5  -3   5      814.11      810.69     13.29 o
  -4  -3   5     1617.98     1575.04     16.93 o
  -3  -3   5      464.72      534.09      7.02 o
  -2  -3   5     3273.11     3728.05     38.03 o
  -1  -3   5     5447.05     5609.44     48.98 o
   0  -3   5     7073.18     6962.49     63.09 o
   1  -3   5       50.33       49.51      1.73 o
   2  -3   5     1594.90     1626.38     17.11 o
   3  -3   5     6038.45     6239.35     62.01 o
   4  -3   5        1.38        3.89      0.52 o
   5  -3   5       89.94       88.83      4.26 o
   6  -3   5     1482.53     1489.52     22.04 o
   7  -3   5      830.86      852.08     26.31 o
   8  -3   5      184.43      195.06      9.62 o
   9  -3   5      480.58      464.54     17.97 o
  10  -3   5      849.61      888.01     30.16 o
  11  -3   5        8.58       10.27      4.49 o
 -10  -2   5      375.51      416.43     12.39 o
  -9  -2   5     1571.52     1530.53     28.62 o
  -8  -2   5     1181.24     1183.16     22.87 o
  -7  -2   5      513.70      521.45     10.65 o
  -6  -2   5      745.90      766.99     11.33 o
  -5  -2   5     1277.60     1283.10     16.93 o
  -4  -2   5      338.14      297.83      4.69 o
  -3  -2   5      465.97      536.23      6.47 o
  -2  -2   5     1853.60     1844.69     17.37 o
  -1  -2   5     4469.38     4602.54     42.70 o
   0  -2   5      976.16     1008.62     10.09 o
   1  -2   5      449.47      464.64      5.68 o
   2  -2   5     9397.79     9479.27     93.52 o
   3  -2   5     1004.04      935.61     10.45 o
   4  -2   5      363.73      437.16      6.05 o
   5  -2   5      249.31      229.24      5.28 o
   6  -2   5     1938.47     1903.37     27.69 o
   7  -2   5       24.14       41.01      7.40 o
   8  -2   5     1007.76      965.01     29.51 o
   9  -2   5     3181.21     3253.70     90.47 o
  10  -2   5      763.70      820.64     28.23 o
  11  -2   5        5.86       10.27      4.49 o
 -10  -1   5      329.27      356.18     16.80 o
  -9  -1   5      336.81      316.33     18.30 o
  -8  -1   5      326.84      341.05      9.96 o
  -7  -1   5     1546.01     1521.80     31.95 o
  -6  -1   5     1235.93     1214.67     16.31 o
  -5  -1   5     1585.88     1579.37     20.15 o
  -4  -1   5      609.32      608.59      7.08 o
  -3  -1   5     3264.39     3205.86     30.34 o
  -2  -1   5     1895.92     1811.43     16.00 o
  -1  -1   5      787.96      847.69      9.49 o
   0  -1   5     5079.03     5040.17     48.71 o
   1  -1   5     1572.15     1446.95     21.38 o
   2  -1   5     1806.59     1712.24     17.50 o
   3  -1   5      103.90      148.50      8.88 o
   4  -1   5     5335.38     5254.05     77.52 o
   5  -1   5     5873.49     5924.83     76.06 o
   7  -1   5      378.62      406.05     11.82 o
   8  -1   5     2160.88     2237.36     62.24 o
   9  -1   5      923.47      937.42     29.51 o
  10  -1   5      472.98      472.88     17.97 o
  11  -1   5      651.94      650.61     24.38 o
 -10   0   5      619.35      650.42     18.95 o
  -9   0   5      103.34      102.18      6.61 o
  -8   0   5      477.17      465.50     12.05 o
  -7   0   5     1894.87     1915.47     27.94 o
  -6   0   5     1830.10     1830.18     22.95 o
  -5   0   5      163.84      179.98      4.28 o
  -4   0   5     4683.39     4710.98     41.09 o
  -3   0   5     5811.27     5879.06     53.03 o
  -2   0   5     1885.21     1977.29     20.41 o
  -1   0   5     2467.79     2458.51     22.82 o
   0   0   5      505.33      457.29      4.81 o
   1   0   5     1315.05     1263.88     14.25 o
   2   0   5       30.21       45.48      2.96 o
   3   0   5     3679.16     3711.14     56.11 o
   4   0   5     8178.35     8696.64    218.15 o
   5   0   5      619.80      643.55     20.53 o
   6   0   5     1685.53     1670.95     22.83 o
   7   0   5     3835.79     3812.83     58.64 o
   8   0   5     1429.76     1422.52     25.72 o
   9   0   5      578.62      562.07     19.25 o
  10   0   5      671.26      712.21     24.38 o
  11   0   5     1102.84     1138.25     36.57 o
  12   0   5      593.89      535.76     21.82 o
  -9   1   5      245.63      242.25     11.05 o
  -8   1   5      734.76      711.75     16.10 o
  -7   1   5     2095.21     2100.10     30.26 o
  -6   1   5      920.32      947.50     15.71 o
  -5   1   5       21.50       28.80      4.28 o
  -4   1   5     4122.17     4095.85     38.53 o
  -3   1   5      866.75      893.45      9.76 o
  -2   1   5     4206.15     4735.94     40.47 o
  -1   1   5       17.55       41.82      4.75 o
   0   1   5     5624.41     5677.83     48.19 o
   1   1   5     1110.76     1127.94     13.50 o
   2   1   5      155.99      144.57      3.16 o
   3   1   5    16780.58    17285.83    199.67 o
   4   1   5     1407.53     1407.42     28.94 o
   6   1   5     2806.17     2827.69     33.40 o
   7   1   5     8874.83     8892.39    112.48 o
   8   1   5      629.85      657.01     13.62 o
   9   1   5        2.24        5.77      1.81 o
  10   1   5      670.88      679.00     15.35 o
  11   1   5      634.10      658.93     15.53 o
  12   1   5        0.97        1.92      4.49 o
  -9   2   5      414.83      380.82     14.24 o
  -8   2   5      829.32      829.98     22.83 o
  -7   2   5       76.82       80.67      6.57 o
  -6   2   5     2109.31     2188.05     36.27 o
  -5   2   5      817.75      781.72     12.62 o
  -4   2   5     1471.54     1454.57     20.13 o
  -3   2   5      172.55      176.41      3.10 o
  -2   2   5     6246.71     6395.35     65.43 o
  -1   2   5     5081.69     4839.07     49.59 o
   0   2   5       34.04       51.52      1.55 o
   1   2   5     1833.17     1807.08     17.69 o
   2   2   5     6667.07     6661.84     61.58 o
   3   2   5     8923.28     9358.79     82.40 o
   4   2   5      155.08      191.07      3.13 o
   5   2   5      222.94      212.97      3.48 o
   6   2   5     2127.09     2090.54     25.20 o
   7   2   5       65.81       63.51      2.01 o
   8   2   5      565.85      589.47      9.70 o
   9   2   5      212.63      216.45      5.65 o
  10   2   5      231.43      234.04      7.39 o
  11   2   5      265.41      305.21     15.40 o
  12   2   5      663.50      657.91     25.34 o
  -9   3   5     1658.17     1718.01     40.19 o
  -8   3   5       36.91       60.26      6.30 o
  -7   3   5      461.43      499.42     15.61 o
  -6   3   5     2711.42     2661.37     59.41 o
  -5   3   5     2069.01     1981.86     27.60 o
  -4   3   5      271.71      313.99      9.54 o
  -3   3   5     1408.84     1310.48     16.67 o
  -2   3   5     1659.16     1439.81     20.27 o
  -1   3   5     2816.42     2790.76     26.16 o
   0   3   5      284.71      339.94      4.67 o
   1   3   5     1570.74     1612.63     16.12 o
   2   3   5       42.23       23.79      1.39 o
   3   3   5      120.15      163.39      2.61 o
   4   3   5    15536.53    16003.10    147.76 o
   5   3   5     1174.31     1165.07     12.04 o
   6   3   5      608.20      658.58      8.99 o
   7   3   5      258.14      272.48      6.14 o
   8   3   5     8290.89     8121.83    117.34 o
   9   3   5      116.58      111.93      5.07 o
  10   3   5       30.68       35.14      3.55 o
  11   3   5      955.10      940.85     20.92 o
  12   3   5     1947.37     2032.00     41.71 o
  -9   4   5      446.99      407.94     15.35 o
  -8   4   5        5.03       28.23      7.70 o
  -7   4   5      584.74      552.00     20.85 o
  -6   4   5      158.64      150.45      6.58 o
  -5   4   5      568.57      538.76      9.53 o
  -4   4   5      219.56      257.33      5.48 o
  -3   4   5      536.75      514.06      7.44 o
  -2   4   5      114.21      109.69      2.76 o
  -1   4   5       40.10       46.89      1.68 o
   0   4   5     6096.92     6387.12     62.38 o
   1   4   5     5897.53     6067.13     49.91 o
   2   4   5       21.96       43.93      2.02 o
   3   4   5    10857.01    10937.11    100.14 o
   4   4   5    11773.51    12268.67    165.10 o
   5   4   5     1120.95     1094.95     12.19 o
   6   4   5      173.76      173.12      2.82 o
   7   4   5     3951.76     3957.60     40.23 o
   8   4   5     1488.90     1438.95     41.54 o
   9   4   5      453.42      457.11      9.62 o
  10   4   5      232.09      232.83      6.79 o
  11   4   5      926.56      918.29     20.74 o
  12   4   5      232.59      238.52      8.77 o
  -8   5   5      376.46      397.28     14.70 o
  -7   5   5      550.40      528.09     26.63 o
  -6   5   5      846.94      781.61     21.27 o
  -5   5   5     1063.68     1062.68     18.34 o
  -4   5   5     4514.51     4526.74     54.78 o
  -3   5   5     1003.46     1004.89     15.36 o
  -2   5   5      369.13      351.87      4.91 o
  -1   5   5     3059.74     2871.29     30.07 o
   0   5   5    14098.66    15084.37    134.20 o
   1   5   5      226.82      189.00      3.19 o
   2   5   5     2478.92     2513.77     22.42 o
   3   5   5    15584.35    15804.95    154.43 o
   4   5   5       17.54       45.95      1.50 o
   5   5   5      215.01      316.14      5.18 o
   6   5   5      392.13      355.30      4.67 o
   7   5   5      390.00      353.44      6.73 o
   8   5   5     1293.37     1283.44     17.67 o
   9   5   5      117.39      141.14      4.61 o
  10   5   5     2488.04     2482.41     39.41 o
  11   5   5      362.73      351.79     10.78 o
  12   5   5      329.03      327.19     10.78 o
  -8   6   5     1444.34     1427.66     35.05 o
  -7   6   5       44.77       42.53      5.55 o
  -6   6   5      641.24      592.09     17.62 o
  -5   6   5      998.10     1034.43     19.89 o
  -4   6   5     2562.25     2507.49     32.01 o
  -3   6   5       28.75       24.23      2.16 o
  -2   6   5     1516.62     1584.77     16.85 o
  -1   6   5     1399.36     1445.59     14.81 o
   0   6   5      843.60     1041.56     10.72 o
   1   6   5       41.44       48.91      1.68 o
   2   6   5     5055.49     4972.90     41.48 o
   3   6   5      273.49      251.18      5.21 o
   4   6   5      813.26      779.00      9.45 o
   5   6   5      837.35      834.70     10.85 o
   6   6   5     2543.52     2532.63     26.67 o
   7   6   5       24.45       22.07      2.27 o
   8   6   5      461.69      444.03      8.16 o
   9   6   5     2185.12     2094.63     28.96 o
  10   6   5     2070.94     2019.98     36.67 o
  11   6   5        0.43       -2.14      2.90 o
  12   6   5      835.95      814.01     27.27 o
  -7   7   5        5.12        5.82      3.38 o
  -6   7   5      752.26      726.49     20.81 o
  -5   7   5      229.91      220.84     10.31 o
  -4   7   5       63.75       66.07      3.08 o
  -3   7   5      702.31      704.99     11.40 o
  -2   7   5     2747.02     2790.84     37.76 o
  -1   7   5      629.37      618.54      8.10 o
   0   7   5        3.24       11.20      1.11 o
   1   7   5     3160.87     3049.61     26.46 o
   2   7   5      285.96      207.74      3.30 o
   3   7   5        3.10        8.77      0.97 o
   4   7   5     3164.52     3143.93     32.70 o
   5   7   5     5283.45     5292.67     53.52 o
   6   7   5     1190.98     1213.73     17.97 o
   7   7   5       68.54       77.10      7.69 o
   8   7   5     3314.51     3244.66     43.14 o
   9   7   5      108.48       92.19      3.83 o
  10   7   5     1852.63     1815.36     26.16 o
  11   7   5      570.91      571.72     12.04 o
  12   7   5      271.32      283.10      7.04 o
  -7   8   5      554.76      538.16     18.00 o
  -6   8   5      628.43      640.55     29.84 o
  -5   8   5      172.09      175.63     11.00 o
  -4   8   5      172.62      172.10      6.75 o
  -3   8   5     3226.05     3125.18     42.42 o
  -2   8   5     1385.74     1386.58     20.75 o
  -1   8   5      914.80      865.76     11.69 o
   0   8   5     3677.88     3673.70     33.40 o
   1   8   5     3281.66     3397.13     29.59 o
   2   8   5       82.81       89.78      2.28 o
   3   8   5      770.50      771.24      9.73 o
   4   8   5     2827.36     2807.65     27.35 o
   5   8   5      193.84      162.38      4.10 o
   6   8   5      249.73      275.81      9.35 o
   7   8   5     2081.65     2120.06     29.64 o
   8   8   5     1370.20     1316.02     19.95 o
   9   8   5       15.78       14.18      2.12 o
  10   8   5      472.82      444.83      9.20 o
  11   8   5      595.74      611.39     11.54 o
  12   8   5      382.98      376.38      9.47 o
  -6   9   5      413.62      409.47     16.68 o
  -5   9   5      373.00      373.13     13.79 o
  -4   9   5      706.26      684.23     15.48 o
  -3   9   5     2115.52     2129.24     28.22 o
  -2   9   5       54.45       53.96      3.39 o
  -1   9   5     2140.64     2090.57     29.60 o
   0   9   5      980.98      983.52     12.02 o
   1   9   5       25.22       23.23      1.55 o
   2   9   5     2692.41     2707.68     25.40 o
   3   9   5     1686.73     1697.24     16.76 o
   4   9   5     1986.94     1921.59     22.01 o
   5   9   5      246.77      249.85      6.33 o
   6   9   5     1947.15     2086.67     29.58 o
   7   9   5     1460.97     1434.67     21.65 o
   8   9   5      223.98      215.01      5.97 o
   9   9   5      356.33      341.01      8.00 o
  10   9   5     2210.32     2136.95     30.98 o
  11   9   5      309.48      311.21      7.83 o
  12   9   5        5.79        2.51      2.16 o
  -6  10   5      128.16      137.77      9.56 o
  -5  10   5      818.81      848.08     46.84 o
  -4  10   5      379.67      371.48     12.55 o
  -3  10   5        0.67        2.76      1.77 o
  -2  10   5     1594.93     1593.60     23.89 o
  -1  10   5      913.40      859.06     14.61 o
   0  10   5      301.01      307.43      6.41 o
   1  10   5     1198.04     1198.56     14.67 o
   2  10   5     1825.22     1842.99     19.97 o
   3  10   5      502.31      484.47      8.17 o
   4  10   5       26.40       36.46      2.34 o
   5  10   5      781.73      793.21     10.59 o
   6  10   5     1424.93     1404.35     22.08 o
   7  10   5      274.44      265.14      6.94 o
   8  10   5      413.97      384.14      8.68 o
   9  10   5     1038.84      976.95     16.66 o
  10  10   5      444.58      433.16      9.72 o
  11  10   5        0.03       -1.81      1.95 o
  12  10   5      553.02      556.93     22.46 o
  -5  11   5      190.30      198.83     10.60 o
  -4  11   5       16.82       23.46      3.94 o
  -3  11   5      818.04      809.32     18.03 o
  -2  11   5     1300.53     1293.42     22.84 o
  -1  11   5      192.36      214.75     13.72 o
   0  11   5      254.93      243.46      7.93 o
   1  11   5     1899.43     1874.46     40.84 o
   2  11   5     1091.51     1084.21     15.23 o
   3  11   5        4.03        5.13      1.69 o
   4  11   5     1268.38     1297.27     16.18 o
   5  11   5     1904.76     1960.14     22.79 o
   6  11   5       88.57       89.00      4.00 o
   7  11   5       78.88       76.86      4.29 o
   8  11   5     1417.82     1373.61     21.97 o
   9  11   5     2040.27     1900.74     30.19 o
  10  11   5      332.70      324.21      8.53 o
  11  11   5      305.10      303.79      8.36 o
  -4  12   5      362.52      386.00     14.29 o
  -3  12   5      469.59      485.89     15.61 o
  -2  12   5       69.96       60.64      6.13 o
  -1  12   5      105.40      120.80      5.50 o
   0  12   5     1941.13     1932.22     32.29 o
   1  12   5     3295.83     3278.00     50.47 o
   2  12   5     1109.39     1103.89     17.64 o
   3  12   5      261.28      289.81      6.44 o
   4  12   5      969.02      982.37     13.35 o
   5  12   5      855.49      835.53     11.78 o
   6  12   5       11.21       12.30      2.17 o
   7  12   5      412.48      419.32      9.84 o
   8  12   5     1091.06     1083.40     18.71 o
   9  12   5      430.40      412.13      9.98 o
  10  12   5       87.32       83.09      4.93 o
  11  12   5      692.41      714.76     16.58 o
  -3  13   5     1430.52     1443.96     33.74 o
  -2  13   5       39.43       27.25      5.20 o
  -1  13   5      400.16      405.61     10.35 o
   0  13   5      570.14      578.86     13.13 o
   1  13   5      213.72      201.60      8.13 o
   2  13   5      161.49      166.51      6.28 o
   3  13   5     1374.55     1388.98     21.49 o
   4  13   5      583.69      603.13     11.52 o
   5  13   5       67.27       64.28      3.42 o
   6  13   5      246.25      239.67      6.44 o
   7  13   5      301.70      294.46      7.26 o
   8  13   5      174.43      158.78      6.13 o
   9  13   5      666.22      643.89     13.59 o
  10  13   5      614.91      607.55     13.31 o
  -2  14   5      320.21      358.34     14.04 o
  -1  14   5      230.61      243.39     11.32 o
   0  14   5        1.40       -0.41      2.46 o
   1  14   5      265.19      252.11      9.68 o
   2  14   5      997.23     1001.56     22.91 o
   3  14   5      894.44      919.43     17.97 o
   4  14   5       42.34       40.38      3.68 o
   5  14   5      631.39      652.40     16.17 o
   6  14   5     1086.46     1090.29     15.95 o
   7  14   5      486.48      473.80      9.89 o
   8  14   5      860.56      892.75     17.17 o
   9  14   5     1083.35     1121.78     20.46 o
   0  15   5      193.99      205.17      8.63 o
   1  15   5      377.09      412.95     12.78 o
   2  15   5      965.93      993.34     23.13 o
   3  15   5        2.43        2.69      2.85 o
   4  15   5      251.31      251.74      8.36 o
   5  15   5     1053.58     1056.17     18.04 o
   6  15   5      797.74      834.48     17.32 o
   7  15   5        0.25       -2.70      2.70 o
   8  15   5      993.90      990.10     26.97 o
   2  16   5        4.74        7.43      4.15 o
   3  16   5      133.64      133.46      7.85 o
   4  16   5      626.95      649.03     14.89 o
   5  16   5      806.81      837.44     17.63 o
   6  16   5       24.05       28.94      4.37 o
   7  16   5      224.28      220.72     14.76 o
  -3 -14   6     1669.94     1755.00     40.31 o
  -2 -14   6      623.65      672.24     20.40 o
  -1 -14   6      163.53      181.76     10.60 o
   0 -14   6      662.50      624.80     48.76 o
  -5 -13   6        0.43       -8.34      8.34 o
  -4 -13   6      419.35      444.19     13.39 o
  -3 -13   6     1799.02     1771.65     35.97 o
  -2 -13   6       11.43       16.71      5.09 o
  -1 -13   6      139.51      148.66      7.51 o
   0 -13   6      447.80      428.44     17.97 o
   1 -13   6      952.60      950.82     26.01 o
   2 -13   6       25.71       33.79      5.39 o
  -6 -12   6       54.34       33.36      8.98 o
  -5 -12   6      508.69      478.01     23.10 o
  -4 -12   6     1182.70     1173.02     29.20 o
  -3 -12   6      411.45      378.65      9.88 o
  -2 -12   6      266.18      268.78      7.34 o
  -1 -12   6      511.00      512.28     13.54 o
   0 -12   6     1062.54     1019.38     67.05 o
   1 -12   6      262.41      248.34     15.08 o
   2 -12   6     1116.71     1127.39     33.69 o
   3 -12   6      743.68      741.83     20.81 o
   4 -12   6       17.27       18.78      4.15 o
  -7 -11   6       57.74       53.26      8.98 o
  -6 -11   6      580.70      525.49     22.46 o
  -5 -11   6      376.68      387.54     19.25 o
  -4 -11   6      356.16      344.03     21.49 o
  -3 -11   6      209.23      212.58      7.24 o
  -2 -11   6     1651.16     1668.91     27.88 o
  -1 -11   6      622.32      647.98     15.15 o
   0 -11   6      138.58      132.27      7.71 o
   1 -11   6     1516.77     1461.63     46.52 o
   2 -11   6      728.23      707.25     19.90 o
   3 -11   6      469.08      464.47     15.40 o
   4 -11   6       86.64       86.18      8.02 o
   5 -11   6      424.41      431.92     13.70 o
  -8 -10   6       32.30       32.08      7.06 o
  -7 -10   6      910.60      966.29     32.08 o
  -6 -10   6      932.15      961.80     32.08 o
  -5 -10   6      679.71      706.43     26.31 o
  -4 -10   6       80.21       90.80      7.71 o
  -3 -10   6      467.00      495.98     15.65 o
  -2 -10   6      579.65      590.11     11.06 o
  -1 -10   6       32.98       45.33      4.31 o
   0 -10   6      742.55      701.52     19.25 o
   1 -10   6     1627.98     1547.84     54.54 o
   2 -10   6     1093.53     1004.90     24.65 o
   3 -10   6      110.81      115.49      6.76 o
   4 -10   6      551.41      574.40     16.26 o
   5 -10   6     1154.61     1142.94     26.58 o
   6 -10   6      267.99      306.33     10.31 o
  -8  -9   6      362.51      399.05     21.82 o
  -7  -9   6      604.76      600.37     16.96 o
  -6  -9   6      828.32      886.73     30.16 o
  -5  -9   6        0.05        0.64      5.77 o
  -4  -9   6     1720.47     1684.46     42.03 o
  -3  -9   6     3142.31     3017.52     49.40 o
  -2  -9   6      132.46      134.25      4.70 o
  -1  -9   6      327.98      313.24      6.41 o
   0  -9   6     2747.01     2666.25     39.21 o
   1  -9   6     2533.90     2422.90     50.06 o
   2  -9   6      299.45      302.79     10.41 o
   3  -9   6      934.24      954.62     22.83 o
   4  -9   6     1259.48     1255.61     28.03 o
   5  -9   6      174.13      217.79      9.30 o
   6  -9   6      250.57      241.08     12.19 o
   7  -9   6      925.58      890.58     33.36 o
  -9  -8   6        4.55        8.98      5.77 o
  -8  -8   6      523.18      535.53     19.57 o
  -7  -8   6      803.57      840.07     21.09 o
  -6  -8   6        4.24       -0.68      3.38 o
  -5  -8   6      776.44      714.13     25.67 o
  -4  -8   6     3603.62     3317.49     64.10 o
  -3  -8   6      558.79      533.75     11.67 o
  -2  -8   6      357.59      389.59      7.63 o
  -1  -8   6     2138.35     2110.47     27.33 o
   0  -8   6     1098.52     1105.23     18.29 o
   1  -8   6      455.86      428.42     10.96 o
   2  -8   6      196.68      215.02     18.93 o
   3  -8   6     2056.54     1969.42     40.77 o
   4  -8   6      606.76      627.80     21.49 o
   5  -8   6       67.58       63.07      4.62 o
   6  -8   6      554.58      545.80     13.57 o
   7  -8   6      240.28      239.97     14.12 o
   8  -8   6       61.20       63.52      8.34 o
  -9  -7   6     1163.88     1174.82     42.35 o
  -8  -7   6      367.09      384.47     16.04 o
  -7  -7   6       10.55       20.08      3.84 o
  -6  -7   6      225.13      221.66      9.23 o
  -5  -7   6     3325.91     3282.52     62.94 o
  -4  -7   6      340.13      346.05     10.94 o
  -3  -7   6      505.29      529.25     11.95 o
  -2  -7   6     2687.04     2662.26     36.34 o
  -1  -7   6     1122.78     1129.03     15.84 o
   0  -7   6      340.04      318.83      7.46 o
   1  -7   6      238.99      247.19      7.50 o
   2  -7   6     2158.80     2097.12     36.63 o
   3  -7   6      884.43      857.25     19.70 o
   4  -7   6       69.39       66.73      4.47 o
   5  -7   6      288.90      310.98     10.27 o
   6  -7   6      974.28      950.06     20.34 o
   7  -7   6        0.47       -3.21      3.21 o
   8  -7   6     1348.99     1285.82     42.35 o
   9  -7   6     1512.16     1434.68     46.84 o
  -9  -6   6      300.16      334.29     19.25 o
  -8  -6   6      280.29      285.34      9.50 o
  -7  -6   6      800.93      800.92     19.72 o
  -6  -6   6     2382.03     2347.57     46.57 o
  -5  -6   6     1520.42     1462.14     64.48 o
  -4  -6   6       16.74       20.78      3.07 o
  -3  -6   6     2049.98     2040.84     27.45 o
  -2  -6   6     3786.68     3871.28     45.72 o
  -1  -6   6      374.02      388.23      6.96 o
   0  -6   6      323.41      366.84      7.73 o
   1  -6   6      476.74      516.22      9.63 o
   2  -6   6      944.37      962.75     22.30 o
   3  -6   6      284.68      258.49      7.04 o
   4  -6   6     1389.80     1378.50     28.49 o
   5  -6   6     3842.41     3638.54     68.35 o
   6  -6   6      738.44      752.63     26.31 o
   7  -6   6      217.33      208.53     11.55 o
   8  -6   6      933.03      936.14     32.08 o
   9  -6   6      150.41      153.99     10.91 o
  -9  -5   6      263.89      288.27     11.32 o
  -8  -5   6        4.66        6.26      2.12 o
  -7  -5   6     1282.04     1292.60     20.49 o
  -6  -5   6      747.99      745.60     13.51 o
  -5  -5   6       31.07       35.98      3.18 o
  -4  -5   6      813.39      852.85     10.77 o
  -3  -5   6     1733.86     1769.68     17.63 o
  -2  -5   6     1356.17     1314.27     14.99 o
  -1  -5   6      973.50      982.42     11.40 o
   0  -5   6      546.27      545.83      9.81 o
   1  -5   6     2210.17     2277.28     32.09 o
   2  -5   6       11.36        9.72      1.78 o
   3  -5   6     1294.81     1274.92     23.34 o
   4  -5   6     1598.64     1606.04     23.05 o
   5  -5   6     1549.91     1501.36     38.70 o
   6  -5   6      708.06      644.84     22.46 o
   7  -5   6     1759.60     1711.22     50.69 o
   8  -5   6     1325.22     1285.18     40.42 o
   9  -5   6       70.42      105.87      8.34 o
  10  -5   6      511.82      513.94     21.17 o
  -9  -4   6        6.77       16.88      3.44 o
  -8  -4   6     1920.46     1925.37     39.92 o
  -7  -4   6      573.71      584.60     10.05 o
  -6  -4   6        9.59        6.20      1.96 o
  -5  -4   6     2174.53     2159.03     27.08 o
  -4  -4   6     2757.89     2771.70     26.27 o
  -3  -4   6      236.47      243.19      5.50 o
  -2  -4   6      829.47      878.12      9.96 o
  -1  -4   6     3883.61     3844.29     43.14 o
   0  -4   6     3407.18     3297.05     39.12 o
   1  -4   6      103.84      111.23      2.84 o
   2  -4   6     2623.09     2630.55     33.33 o
   3  -4   6     6038.68     6238.22     66.32 o
   4  -4   6     1077.46     1062.82     12.41 o
   5  -4   6      438.58      411.63      8.45 o
   6  -4   6     1309.38     1278.12     37.86 o
   7  -4   6     1902.10     1889.60     53.90 o
   8  -4   6      167.28      194.41      9.62 o
   9  -4   6      422.73      451.07     17.97 o
  10  -4   6     1021.90     1104.24     35.93 o
  -9  -3   6     1007.23     1054.03     22.25 o
  -8  -3   6     1445.81     1508.85     23.93 o
  -7  -3   6      352.02      347.89      7.09 o
  -6  -3   6     1929.21     1895.14     29.15 o
  -5  -3   6     6269.52     6144.83     91.81 o
  -4  -3   6      147.93      183.86      3.62 o
  -3  -3   6       58.31       78.74      2.36 o
  -2  -3   6     1261.57     1331.69     20.76 o
  -1  -3   6     2122.05     2312.31     21.38 o
   0  -3   6      178.15      185.07      2.73 o
   1  -3   6      908.58      898.04     12.48 o
   2  -3   6     8381.23     8396.17    128.77 o
   3  -3   6     2496.99     2619.18     27.69 o
   4  -3   6       25.37       27.21      1.50 o
   5  -3   6     1498.97     1550.55     24.26 o
   6  -3   6     2270.95     2306.33     46.77 o
   8  -3   6       55.38       57.10      5.13 o
   9  -3   6      984.47      973.99     30.80 o
  10  -3   6      324.98      334.93     14.76 o
  11  -3   6       24.04       23.10      5.13 o
  -9  -2   6      658.77      635.94     15.78 o
  -8  -2   6      894.82      888.64     16.08 o
  -7  -2   6     1526.85     1563.27     20.68 o
  -6  -2   6     1357.95     1319.46     17.83 o
  -5  -2   6       16.84       16.78      1.99 o
  -4  -2   6       83.89       94.58      2.93 o
  -3  -2   6     3218.62     3396.14     33.06 o
  -2  -2   6      444.71      399.75      5.19 o
  -1  -2   6      859.18      792.01      8.90 o
   0  -2   6       86.26       94.75      3.98 o
   1  -2   6      886.80      843.13     10.62 o
   2  -2   6     6836.08     7191.04     80.25 o
   3  -2   6        8.89        6.87      0.76 o
   4  -2   6     3350.51     3343.45     44.20 o
   5  -2   6     1426.00     1389.88     17.14 o
   6  -2   6     2055.84     2082.41     25.14 o
   7  -2   6      489.58      611.82      8.56 o
   8  -2   6      457.17      427.32     14.76 o
   9  -2   6      439.40      476.09     17.32 o
  10  -2   6       11.16       12.83      3.85 o
  11  -2   6      710.76      738.51     26.31 o
  -9  -1   6      173.11      173.89     10.28 o
  -8  -1   6      195.78      176.00      9.72 o
  -7  -1   6     2984.83     2984.19     41.52 o
  -6  -1   6       37.87       48.03      2.83 o
  -5  -1   6      173.08      159.15      4.36 o
  -4  -1   6     1282.43     1283.53     13.97 o
  -3  -1   6     7194.49     7395.24     63.20 o
  -2  -1   6      258.66      229.00      3.58 o
  -1  -1   6       15.15       11.72      2.06 o
   0  -1   6     5295.81     5493.90     53.27 o
   1  -1   6     6841.63     7049.49     97.07 o
   2  -1   6     4012.48     4306.44     46.54 o
   3  -1   6     2918.93     2799.92     29.61 o
   4  -1   6      141.73       85.04      2.22 o
   5  -1   6      385.52      361.84      6.66 o
   6  -1   6     1719.28     1801.00     24.13 o
   7  -1   6     4703.68     4812.32     76.31 o
   8  -1   6      556.50      609.81     15.08 o
   9  -1   6      329.57      347.12     13.47 o
  10  -1   6      729.06      755.84     25.02 o
  11  -1   6      671.36      696.81     24.38 o
  -9   0   6      109.39      112.34      7.12 o
  -8   0   6      556.17      561.86     14.11 o
  -7   0   6     1173.48     1218.81     19.86 o
  -6   0   6      370.45      382.47      7.23 o
  -5   0   6      363.39      369.61      6.95 o
  -4   0   6     2895.07     2997.34     28.66 o
  -3   0   6     1531.05     1555.62     15.83 o
  -2   0   6      137.57      128.79      2.69 o
  -1   0   6     3018.09     2922.95     27.13 o
   0   0   6     3902.22     4016.40     34.53 o
   1   0   6      488.66      572.98      7.42 o
   2   0   6      816.65      770.05      8.54 o
   3   0   6     6810.32     6831.76     78.58 o
   4   0   6     2393.22     2287.71     34.94 o
   6   0   6     2649.68     2992.56     79.56 o
   7   0   6     6712.00     6882.54    110.80 o
   8   0   6        8.59       15.36      1.83 o
   9   0   6      458.07      454.27     15.40 o
  10   0   6     1035.33     1020.19     31.44 o
  11   0   6      822.95      875.18     28.87 o
  12   0   6       40.88       52.61      7.06 o
  -9   1   6      590.83      576.41     22.78 o
  -8   1   6      969.39      955.25     20.14 o
  -7   1   6       30.50       35.94      3.31 o
  -6   1   6     2007.74     1938.95     24.61 o
  -5   1   6      688.23      711.21     10.85 o
  -4   1   6     2402.22     2462.82     26.88 o
  -3   1   6       35.45       34.00      1.76 o
  -2   1   6     2738.83     2739.87     25.79 o
  -1   1   6     4545.02     4307.20     39.13 o
   0   1   6       54.36       49.93      1.60 o
   1   1   6     2540.41     2531.68     26.70 o
   2   1   6     3360.13     3353.03     31.02 o
   3   1   6    10194.89    10648.30    125.36 o
   4   1   6      295.53      323.67      4.49 o
   5   1   6     1711.20     1955.04     53.90 o
   6   1   6     2447.35     2480.54     67.37 o
   7   1   6      423.90      420.29      8.22 o
   8   1   6      791.03      799.17     14.16 o
   9   1   6     2388.58     2389.10     43.48 o
  10   1   6      191.31      188.76      8.66 o
  11   1   6       35.77       34.01      5.77 o
  12   1   6       19.54       19.25      5.13 o
  -9   2   6      888.78      857.98     24.57 o
  -8   2   6      151.64      147.84     16.04 o
  -7   2   6     1341.80     1320.10     24.78 o
  -6   2   6      635.95      658.43     13.06 o
  -5   2   6     2922.98     2897.49     39.33 o
  -4   2   6      570.39      568.95      8.83 o
  -3   2   6     2073.27     2164.36     21.50 o
  -2   2   6     2328.37     2135.99     22.56 o
  -1   2   6     5783.85     6071.56     55.05 o
   0   2   6       72.64       99.78      2.16 o
   1   2   6     4656.22     4587.13     41.64 o
   2   2   6     3295.09     3286.21     28.83 o
   3   2   6     3304.63     3795.57     35.33 o
   4   2   6     1167.62     1043.35     13.29 o
   5   2   6     2735.13     2728.46     39.10 o
   6   2   6     1074.10     1030.63     12.90 o
   7   2   6     3359.28     3262.53     38.79 o
   8   2   6     1149.66     1169.61     15.14 o
   9   2   6      980.33      972.54     16.58 o
  10   2   6      251.27      268.00      7.67 o
  11   2   6      137.62      149.74      6.01 o
  12   2   6      154.40      166.72      7.70 o
  -8   3   6        8.57       12.26      4.01 o
  -7   3   6     1428.83     1428.29     33.95 o
  -6   3   6       54.70       89.63      5.08 o
  -5   3   6     1176.88     1109.09     19.54 o
  -4   3   6      506.75      509.86      9.38 o
  -3   3   6      991.46     1016.56     12.79 o
  -2   3   6       30.33       51.17      2.26 o
  -1   3   6       54.34       39.65      2.44 o
   0   3   6     9350.49     9470.23     91.86 o
   1   3   6     4856.06     4735.59     45.28 o
   2   3   6      460.20      518.14      6.94 o
   3   3   6     3575.90     3674.46     34.67 o
   4   3   6     3060.04     3062.30     32.12 o
   5   3   6     2109.14     2117.66     36.22 o
   6   3   6       69.01       72.19      2.09 o
   7   3   6     2797.20     2808.10     41.16 o
   8   3   6      790.69      777.74     10.78 o
   9   3   6     1299.05     1300.53     21.39 o
  10   3   6      297.23      285.35     12.19 o
  11   3   6     1879.30     1913.55     37.18 o
  12   3   6      411.74      467.99     14.44 o
  -8   4   6      891.25      904.63     25.30 o
  -7   4   6      904.25      926.87     24.84 o
  -6   4   6       65.10       50.02      4.31 o
  -5   4   6     1420.14     1379.74     20.67 o
  -4   4   6     1325.90     1242.26     17.88 o
  -3   4   6     1344.03     1325.01     15.20 o
  -2   4   6      130.01      156.43      3.81 o
  -1   4   6     1304.63     1287.14     14.19 o
   0   4   6     5128.09     5340.50     48.77 o
   1   4   6     2946.19     2908.72     29.03 o
   2   4   6      510.95      641.08      7.82 o
   3   4   6     8007.73     8410.62     78.08 o
   4   4   6     4673.97     4881.44     45.77 o
   5   4   6        0.69        3.83      0.67 o
   6   4   6      282.78      302.98      3.95 o
   7   4   6     2289.29     2324.94     28.67 o
   8   4   6      149.63      138.58      4.39 o
   9   4   6       28.85       28.86      2.61 o
  10   4   6     1881.59     1869.34     30.25 o
  11   4   6      700.79      740.94     17.08 o
  12   4   6      219.99      257.68      8.94 o
  -8   5   6      847.95      867.04     24.65 o
  -7   5   6      478.55      462.81     16.06 o
  -6   5   6      209.83      218.12      7.87 o
  -5   5   6     1528.97     1461.52     21.73 o
  -4   5   6     3707.27     3606.88     48.14 o
  -3   5   6       11.98        8.82      1.88 o
  -2   5   6      511.14      450.91      6.02 o
  -1   5   6     1250.77     1258.33     13.20 o
   0   5   6     5384.69     5592.67     51.07 o
   1   5   6     1650.78     1848.45     17.36 o
   2   5   6     2555.62     2399.64     21.53 o
   3   5   6     6138.65     6189.23     62.76 o
   4   5   6     3174.41     3373.76     30.50 o
   5   5   6     3908.89     3933.84     45.38 o
   6   5   6     2082.35     2066.19     21.37 o
   7   5   6      567.69      574.27      7.60 o
   8   5   6     1459.85     1440.81     17.94 o
   9   5   6      408.67      377.11      8.75 o
  10   5   6     1511.97     1504.77     25.34 o
  11   5   6      109.73      127.58      6.01 o
  12   5   6      543.17      534.04     14.33 o
  -7   6   6        2.33        3.08      5.45 o
  -6   6   6     1174.61     1192.31     23.47 o
  -5   6   6      748.05      764.16     25.71 o
  -4   6   6        0.43       -1.09      1.57 o
  -3   6   6      464.52      469.80      9.14 o
  -2   6   6     1812.34     1739.97     17.80 o
  -1   6   6      581.82      629.59      7.75 o
   0   6   6     2501.09     2770.57     27.74 o
   1   6   6     4656.29     4647.63     63.60 o
   2   6   6     3971.87     4300.39     36.21 o
   3   6   6      376.40      409.20      5.92 o
   4   6   6     1169.12     1114.43     16.02 o
   5   6   6     3579.11     3603.15     51.32 o
   6   6   6      212.34      202.49      3.60 o
   7   6   6      180.00      188.19      3.70 o
   8   6   6      159.25      158.73      4.16 o
   9   6   6     2996.55     2985.25     36.68 o
  10   6   6      193.03      196.10      6.41 o
  11   6   6      233.45      236.03      8.79 o
  12   6   6     1345.69     1353.20     66.73 o
  -7   7   6      512.29      504.14     17.36 o
  -6   7   6      829.76      809.51     22.83 o
  -5   7   6        2.03       -0.51      2.45 o
  -4   7   6      448.92      426.14      8.22 o
  -3   7   6     2950.26     2899.17     39.73 o
  -2   7   6     1184.73     1193.90     17.10 o
  -1   7   6      303.66      323.50      5.03 o
   0   7   6     3460.40     3510.61     33.30 o
   1   7   6     2867.25     2946.83     28.89 o
   2   7   6     1217.46     1244.89     11.94 o
   3   7   6      425.11      433.87      4.98 o
   4   7   6      598.52      528.97      7.33 o
   5   7   6      259.57      226.43      4.11 o
   6   7   6        8.87        9.39      1.67 o
   7   7   6     1822.00     1718.93     24.27 o
   8   7   6     1073.48     1014.90     15.75 o
   9   7   6       98.71      126.19      4.12 o
  10   7   6      299.10      294.24     10.09 o
  11   7   6     1721.34     1689.32     29.29 o
  12   7   6      803.96      787.50     19.37 o
  -6   8   6      130.62      127.95      9.07 o
  -5   8   6      112.95      109.23      6.49 o
  -4   8   6     1668.58     1646.41     24.46 o
  -3   8   6     2930.06     2861.42     39.53 o
  -2   8   6      322.47      324.89      6.93 o
  -1   8   6      933.21      888.49     11.29 o
   0   8   6     1026.96      953.76     10.52 o
   1   8   6      199.89      219.69      3.69 o
   2   8   6     2603.01     2645.60     24.63 o
   3   8   6     1909.78     1850.83     18.92 o
   4   8   6     1495.25     1527.31     16.47 o
   5   8   6      243.65      291.18      5.72 o
   6   8   6     2230.70     2049.41     28.53 o
   7   8   6     3425.89     3169.12     42.43 o
   8   8   6     1732.92     1618.26     23.55 o
   9   8   6        6.60        8.60      1.83 o
  10   8   6     1087.80     1079.65     17.24 o
  11   8   6      271.61      289.96      7.69 o
  12   8   6       10.57       11.66      3.02 o
  -6   9   6       33.74       34.55      5.66 o
  -5   9   6      547.32      557.60     17.69 o
  -4   9   6      580.20      584.46     16.17 o
  -3   9   6      158.10      160.39      5.25 o
  -2   9   6      731.88      728.99     19.17 o
  -1   9   6     2555.88     2576.68     35.83 o
   0   9   6     1325.71     1279.37     14.68 o
   1   9   6      709.28      715.89      8.95 o
   2   9   6     1190.52     1200.53     13.19 o
   3   9   6      819.69      807.17     10.67 o
   4   9   6      495.92      483.54      8.81 o
   5   9   6      550.29      540.45      8.96 o
   6   9   6     1630.42     1604.37     23.56 o
   7   9   6     1698.35     1598.67     23.55 o
   8   9   6        9.48       25.08      2.45 o
   9   9   6      732.39      728.08     13.04 o
  10   9   6      933.68      931.83     15.76 o
  11   9   6       27.93       25.04      2.75 o
  12   9   6      756.45      762.01     13.57 o
  -5  10   6      776.10      776.37     31.44 o
  -4  10   6      294.13      307.09     11.77 o
  -3  10   6      163.17      169.06      5.91 o
  -2  10   6     2427.74     2393.39     38.38 o
  -1  10   6      390.92      382.25      9.46 o
   0  10   6      514.19      503.87      9.94 o
   1  10   6      993.97     1003.74     13.08 o
   2  10   6     2550.69     2569.56     28.79 o
   3  10   6       72.54       82.50      3.21 o
   4  10   6      847.76      907.20     11.86 o
   5  10   6      650.55      684.90     11.57 o
   6  10   6      356.08      386.64      8.45 o
   7  10   6       48.72       45.11      3.31 o
   8  10   6     2434.49     2320.93     33.15 o
   9  10   6     2021.55     1974.39     29.07 o
  10  10   6        0.41       -1.74      1.74 o
  11  10   6      143.72      142.08      5.39 o
  12  10   6     1165.88     1130.04     19.04 o
  -4  11   6       37.78       48.22      5.85 o
  -3  11   6     1582.75     1617.16     31.55 o
  -2  11   6      227.95      215.66      6.97 o
  -1  11   6      635.05      629.56     13.51 o
   0  11   6      644.56      603.98     14.26 o
   1  11   6     2538.78     2559.14     31.82 o
   2  11   6       64.06       65.08      3.20 o
   3  11   6      697.10      678.51     11.76 o
   4  11   6     1603.00     1613.88     19.37 o
   5  11   6     1981.52     2020.67     26.08 o
   6  11   6      274.37      314.12      6.85 o
   7  11   6     1104.45     1071.88     17.90 o
   8  11   6     1374.06     1332.79     21.34 o
   9  11   6      302.14      284.92      7.71 o
  10  11   6       15.59       16.86      2.80 o
  11  11   6     1739.38     1687.70     26.32 o
  -4  12   6     1106.46     1116.28     46.84 o
  -3  12   6      457.43      456.38     15.15 o
  -2  12   6       30.97       32.75      4.39 o
  -1  12   6      383.39      389.09     10.16 o
   0  12   6      584.98      583.96     13.05 o
   1  12   6     1094.82     1022.51     22.69 o
   2  12   6        0.41        0.99      1.92 o
   3  12   6      677.46      672.29     10.97 o
   4  12   6     1377.10     1454.09     18.08 o
   5  12   6       66.71       77.11      3.33 o
   6  12   6      473.07      455.13      8.85 o
   7  12   6     1166.82     1101.05     18.68 o
   8  12   6      330.77      312.77      8.29 o
   9  12   6        2.23        4.64      2.31 o
  10  12   6      466.89      473.65     10.82 o
  11  12   6      404.19      414.89     11.55 o
  -3  13   6        4.88       11.46      4.75 o
  -2  13   6      956.88      972.07     18.90 o
  -1  13   6      933.95      972.11     18.97 o
   0  13   6     1152.01     1141.54     25.15 o
   1  13   6        2.09        0.35      2.92 o
   2  13   6      357.26      357.80      9.49 o
   3  13   6      759.12      752.89     13.64 o
   4  13   6       58.92       65.64      4.19 o
   5  13   6     1669.11     1717.94     21.06 o
   6  13   6     1341.14     1359.18     19.71 o
   7  13   6      294.15      287.19      8.23 o
   8  13   6       12.27       11.20      2.60 o
   9  13   6     1151.33     1150.18     20.21 o
  10  13   6      836.61      846.38     16.34 o
  -2  14   6      471.88      492.77     22.46 o
  -1  14   6      570.29      590.56     13.76 o
   0  14   6      129.29      136.15      7.39 o
   1  14   6      203.41      216.52      9.04 o
   2  14   6     2087.58     2125.86     42.19 o
   3  14   6       90.47       93.17      5.49 o
   4  14   6      100.24      109.20      8.24 o
   5  14   6      551.85      566.29     11.33 o
   6  14   6     2866.48     2848.98     47.08 o
   7  14   6      149.27      137.44      5.38 o
   8  14   6      180.58      187.02     10.09 o
   9  14   6      953.10      900.61     17.42 o
   0  15   6      429.54      444.82     19.25 o
   1  15   6      663.25      740.56     18.79 o
   2  15   6      490.56      487.94     14.50 o
   3  15   6       78.01       88.92      6.81 o
   4  15   6      182.62      177.19      6.32 o
   5  15   6      610.65      613.14     12.37 o
   6  15   6        2.01        1.78      3.07 o
   7  15   6      875.36      912.19     19.94 o
   8  15   6      768.55      793.54     18.47 o
   2  16   6      153.49      152.79      8.31 o
   3  16   6      889.93      916.59     22.23 o
   4  16   6      139.39      150.28      7.12 o
   5  16   6       31.18       29.97      3.83 o
   6  16   6      642.36      671.56     16.84 o
   7  16   6     1832.95     2009.58     59.67 o
  -4 -13   7     1308.42     1402.60     30.32 o
  -3 -13   7      617.29      684.50     21.06 o
  -2 -13   7       46.61       63.63      7.22 o
  -1 -13   7      536.51      541.53     25.02 o
   0 -13   7      346.99      339.85     31.12 o
   1 -13   7        1.70        4.49      4.49 o
   2 -13   7      397.73      407.99     15.08 o
  -5 -12   7      994.50      980.51     23.38 o
  -4 -12   7      575.37      561.76     13.58 o
  -3 -12   7      114.48      115.20      5.52 o
  -2 -12   7     1027.92      992.66     25.61 o
  -1 -12   7      956.42      958.61     20.56 o
   0 -12   7      209.95      198.97      9.95 o
   1 -12   7      282.09      267.40     12.83 o
   2 -12   7     1782.21     1775.03     40.51 o
   3 -12   7      133.88      138.95      8.13 o
  -6 -11   7     1120.58     1155.25     26.52 o
  -5 -11   7      796.61      770.94     19.37 o
  -4 -11   7        0.55       -0.92      2.54 o
  -3 -11   7      964.06      946.97     21.49 o
  -2 -11   7      564.72      563.15     10.80 o
  -1 -11   7      164.26      172.86      8.41 o
   0 -11   7       42.44       35.25      5.20 o
   1 -11   7     1159.18     1142.59     28.29 o
   2 -11   7      247.28      244.64     10.41 o
   3 -11   7      113.89      123.82      7.39 o
   4 -11   7      234.71      260.82     10.32 o
   5 -11   7     1072.35     1075.15     26.02 o
  -7 -10   7      711.94      724.02     25.02 o
  -6 -10   7     1279.45     1271.00     28.12 o
  -5 -10   7       38.20       24.70      4.37 o
  -4 -10   7     1197.29     1195.47     27.70 o
  -3 -10   7      754.45      789.70     16.03 o
  -2 -10   7      238.12      241.30      6.43 o
  -1 -10   7      148.38      137.88     11.81 o
   0 -10   7     1025.36     1016.39     34.01 o
   1 -10   7      966.66      950.86     30.16 o
   2 -10   7        1.64        3.21      2.72 o
   3 -10   7      303.90      298.55     10.86 o
   4 -10   7      867.59      886.37     25.34 o
   5 -10   7      243.33      239.64      9.10 o
   6 -10   7      119.60      118.19      8.66 o
  -8  -9   7     1051.18     1081.99     24.45 o
  -7  -9   7     1726.19     1780.04     36.52 o
  -6  -9   7       60.57       80.22     21.49 o
  -5  -9   7       91.39      103.17      6.63 o
  -4  -9   7      913.55      966.54     18.73 o
  -3  -9   7      913.45      933.45     17.91 o
  -2  -9   7      411.69      386.82      7.94 o
  -1  -9   7     1359.99     1315.85     34.36 o
   0  -9   7     1181.30     1094.35     26.52 o
   1  -9   7      470.70      457.28     14.04 o
   2  -9   7      529.63      506.15     14.70 o
   3  -9   7     1720.97     1702.16     36.67 o
   4  -9   7     1137.69     1109.80     25.75 o
   5  -9   7       90.78      128.14      6.16 o
   6  -9   7      415.40      401.44     19.25 o
   7  -9   7     1064.21     1054.84     37.86 o
  -8  -8   7     1211.45     1275.93     23.71 o
  -7  -8   7        0.55       -3.04      7.38 o
  -6  -8   7      130.46      137.88      8.66 o
  -5  -8   7     1058.44     1066.53     23.79 o
  -4  -8   7      582.77      581.20     12.91 o
  -3  -8   7      114.19      108.00      4.59 o
  -2  -8   7     2109.97     1957.86     26.13 o
  -1  -8   7      945.91      905.69     16.21 o
   0  -8   7      416.27      379.54      8.94 o
   1  -8   7      624.43      606.46     16.31 o
   2  -8   7     2114.17     2055.23     42.58 o
   3  -8   7      134.73      142.28      6.76 o
   4  -8   7       64.86       94.31      7.06 o
   5  -8   7     1595.51     1526.25     31.79 o
   6  -8   7     2420.21     2435.49     59.35 o
   7  -8   7      474.04      483.15     21.17 o
   8  -8   7        2.91        0.00      4.49 o
  -8  -7   7       63.19       64.56      4.77 o
  -7  -7   7      231.85      210.83     10.07 o
  -6  -7   7     2266.17     2243.38     60.70 o
  -5  -7   7      943.86      922.84     20.86 o
  -4  -7   7       13.12       10.41      5.93 o
  -3  -7   7     2108.94     2067.34     27.57 o
  -2  -7   7     3248.43     3227.50     40.40 o
  -1  -7   7      410.01      385.23      7.07 o
   0  -7   7     1090.55     1093.81     18.09 o
   1  -7   7     4698.05     4521.00     74.24 o
   2  -7   7      829.16      825.41     19.70 o
   3  -7   7     1038.18     1011.14     22.63 o
   4  -7   7      424.07      415.34     11.51 o
   5  -7   7     1081.84     1107.28     23.66 o
   6  -7   7      201.95      216.87     12.19 o
   7  -7   7        0.72        2.57      3.85 o
   8  -7   7      859.95      876.47     31.44 o
  -9  -6   7      196.47      210.18     10.32 o
  -8  -6   7       44.11       47.37      4.00 o
  -7  -6   7     2151.56     2100.08     34.67 o
  -6  -6   7     1117.11     1126.47     27.58 o
  -5  -6   7      251.18      229.25      7.33 o
  -4  -6   7      629.76      605.39     12.87 o
  -3  -6   7     2357.25     2394.34     31.13 o
  -2  -6   7     1133.89     1178.68     16.69 o
  -1  -6   7      115.08      110.29      3.65 o
   0  -6   7     3365.55     3245.22     45.75 o
   1  -6   7      782.54      766.43     15.76 o
   2  -6   7     2258.15     2292.46     39.34 o
   3  -6   7       90.59       82.57      3.94 o
   4  -6   7       31.91       39.64      3.38 o
   5  -6   7        1.69        2.27      1.73 o
   6  -6   7      503.04      519.08     19.89 o
   7  -6   7     2350.52     2280.35     66.73 o
   8  -6   7     1801.77     1776.67     53.90 o
   9  -6   7       72.34       81.49      8.34 o
  -9  -5   7       13.15       13.31      4.29 o
  -8  -5   7     2466.94     2531.61     40.92 o
  -7  -5   7      462.80      483.94     11.55 o
  -6  -5   7      186.72      194.25      6.61 o
  -5  -5   7      167.80      155.65      6.00 o
  -4  -5   7     2264.19     2310.46     36.84 o
  -3  -5   7       65.61       61.50      2.98 o
  -2  -5   7      140.88      124.45      4.29 o
  -1  -5   7      484.06      511.46      8.61 o
   0  -5   7        6.85        9.20      1.79 o
   1  -5   7      430.58      465.48      8.84 o
   2  -5   7     2379.32     2468.48     41.30 o
   3  -5   7     3659.32     3511.38     57.83 o
   4  -5   7      644.40      653.26     10.53 o
   5  -5   7      363.65      326.59     13.47 o
   6  -5   7     2879.18     2862.95     80.20 o
   7  -5   7     2292.02     2205.92     63.52 o
   8  -5   7      177.55      177.09     10.27 o
   9  -5   7      345.64      346.48     15.40 o
  10  -5   7      636.67      614.68     23.10 o
  -9  -4   7        7.43        7.40      3.84 o
  -8  -4   7     2752.25     2730.90     55.82 o
  -7  -4   7        0.60        8.87      2.70 o
  -6  -4   7      321.37      314.36      8.91 o
  -5  -4   7     1400.39     1370.93     20.41 o
  -4  -4   7     1870.81     1850.64     22.18 o
  -3  -4   7      151.51      160.04      3.81 o
  -2  -4   7      696.79      671.35     12.08 o
  -1  -4   7     4046.35     4165.71     45.49 o
   0  -4   7      339.45      369.90      7.59 o
   1  -4   7      310.72      332.20      8.52 o
   2  -4   7     8838.21     8518.72    142.99 o
   3  -4   7     3855.27     3814.15     51.78 o
   4  -4   7       65.76       70.17      2.25 o
   5  -4   7     2354.58     2283.17     47.96 o
   6  -4   7     3527.76     3453.25     94.32 o
   7  -4   7       55.56       76.35      5.77 o
   8  -4   7       34.47       39.78      5.13 o
   9  -4   7      562.10      593.51     21.17 o
  10  -4   7      561.24      581.96     21.82 o
  -9  -3   7      716.34      753.80     25.67 o
  -8  -3   7      505.39      513.75     15.80 o
  -7  -3   7      144.83      147.97      5.21 o
  -6  -3   7     2056.79     2042.78     26.30 o
  -5  -3   7     1868.49     1860.00     24.02 o
  -4  -3   7        6.20        6.54      1.39 o
  -3  -3   7     2062.63     2066.90     20.16 o
  -2  -3   7     3591.05     3599.17     36.77 o
  -1  -3   7      745.52      811.28      9.28 o
   0  -3   7        2.62        5.74      0.97 o
   1  -3   7     1091.29     1093.06     16.37 o
   2  -3   7     7235.45     7444.16    114.06 o
   3  -3   7      103.72      101.46      2.31 o
   4  -3   7     2187.08     2231.57     30.62 o
   5  -3   7     1099.94     1151.63     16.57 o
   6  -3   7     1626.97     1692.51     25.19 o
   7  -3   7      456.93      446.57     15.40 o
   8  -3   7      923.50      916.89     28.23 o
   9  -3   7      383.28      390.11     14.76 o
  10  -3   7      379.11      418.34     16.68 o
  11  -3   7      451.01      538.33     20.53 o
  -9  -2   7      410.22      425.61     14.70 o
  -8  -2   7      258.18      269.02      8.99 o
  -7  -2   7     3099.50     3120.72     38.23 o
  -6  -2   7     1175.79     1151.95     16.44 o
  -5  -2   7      594.27      609.26     10.05 o
  -4  -2   7     1973.85     1960.61     20.00 o
  -3  -2   7      862.11      931.96      9.72 o
  -2  -2   7       45.71       38.15      1.99 o
  -1  -2   7       19.34       33.25      1.75 o
   0  -2   7     2972.40     2975.55     27.89 o
   1  -2   7     1464.54     1381.67     16.37 o
   2  -2   7     4067.49     4133.81     44.77 o
   3  -2   7     2155.73     2298.21     23.58 o
   4  -2   7     3273.95     3322.25     56.19 o
   5  -2   7      791.45      811.00     11.71 o
   6  -2   7        2.65        3.88      0.92 o
   7  -2   7     2597.97     2652.16     35.96 o
   8  -2   7      480.87      495.34     16.04 o
   9  -2   7      143.69      158.48      7.70 o
  10  -2   7      144.92      164.26      8.98 o
  11  -2   7      422.86      415.78     16.68 o
  -9  -1   7        0.09        3.21      4.49 o
  -8  -1   7     1447.36     1414.30     39.54 o
  -7  -1   7      255.85      253.46      6.00 o
  -6  -1   7     1255.64     1284.75     17.85 o
  -5  -1   7      733.69      727.19     11.27 o
  -4  -1   7      772.51      779.75      9.51 o
  -3  -1   7      617.13      600.71      7.30 o
  -2  -1   7     1129.99     1230.20     11.79 o
  -1  -1   7     3435.52     3522.94     33.53 o
   0  -1   7     1102.12     1080.60     11.91 o
   1  -1   7     3067.93     3297.64     39.70 o
   2  -1   7     6555.14     6939.27     74.60 o
   3  -1   7     4308.01     4293.59     40.60 o
   4  -1   7     5207.13     5402.12     70.23 o
   5  -1   7      683.64      685.71      8.91 o
   6  -1   7     4663.80     4401.05     86.51 o
   7  -1   7       21.23       45.63      2.14 o
   8  -1   7      238.44      254.53      5.32 o
   9  -1   7      158.39      168.11      7.70 o
  10  -1   7     1056.17     1153.65     34.65 o
  11  -1   7      329.44      331.72     14.12 o
  -9   0   7      125.79      127.19      8.58 o
  -8   0   7      594.90      592.73     12.64 o
  -7   0   7       92.61       95.79      3.78 o
  -6   0   7      175.16      166.66      4.82 o
  -5   0   7      302.61      328.55      7.70 o
  -4   0   7     2563.37     2652.09     28.07 o
  -3   0   7       18.04       69.07      2.50 o
  -2   0   7     2993.93     3024.56     30.85 o
  -1   0   7     7338.94     7558.49     83.59 o
   0   0   7     6130.59     6347.49     53.67 o
   1   0   7        8.31       32.47      2.75 o
   2   0   7     2886.66     2857.20     32.97 o
   3   0   7     1601.30     1604.19     16.50 o
   4   0   7      241.57      288.68      4.98 o
   5   0   7      114.71       95.80      2.45 o
   6   0   7     4323.35     4294.42    112.29 o
   7   0   7      964.24      973.99     30.80 o
   8   0   7        6.80       10.43      1.07 o
   9   0   7      632.74      646.12     19.89 o
  10   0   7     2068.75     2125.72     59.67 o
  11   0   7        0.16       -2.57      3.21 o
  12   0   7       72.09       61.60      7.06 o
  -9   1   7      869.77      846.95     33.36 o
  -8   1   7      284.63      288.91      9.67 o
  -7   1   7      573.46      572.30     11.92 o
  -6   1   7     1624.91     1634.86     21.67 o
  -5   1   7     1455.65     1461.44     19.48 o
  -4   1   7      862.56      885.68     11.87 o
  -3   1   7     1145.39     1168.55     12.70 o
  -2   1   7     4186.63     4117.70     41.00 o
  -1   1   7     5551.72     5780.75     52.17 o
   0   1   7       39.46       49.45      1.69 o
   1   1   7     2755.20     2585.79     30.67 o
   2   1   7     2946.87     2857.91     33.92 o
   3   1   7     1604.22     1813.77     24.86 o
   4   1   7      242.90      246.14      4.21 o
   5   1   7     2032.69     2155.09     38.35 o
   6   1   7     5069.06     4953.38    128.97 o
   7   1   7     2744.96     2738.47     75.07 o
   8   1   7        8.95       12.05      1.17 o
   9   1   7     2259.31     2242.19     34.02 o
  10   1   7        4.33       -1.28      2.57 o
  11   1   7     2009.93     2123.15     60.31 o
  12   1   7      523.44      516.51     19.89 o
  -8   2   7        1.83        1.71      3.38 o
  -7   2   7     1087.14     1089.25     22.07 o
  -6   2   7      963.31      996.32     19.30 o
  -5   2   7     1087.04     1143.76     17.99 o
  -4   2   7        1.36        2.41      1.55 o
  -3   2   7     1207.19     1134.34     13.47 o
  -2   2   7      453.76      438.30      6.00 o
  -1   2   7      246.57      280.65      4.28 o
   0   2   7     9618.36     9835.26    100.89 o
   1   2   7     3421.38     3144.45     29.41 o
   2   2   7      278.60      272.34      3.33 o
   3   2   7     3432.08     3653.23     37.88 o
   4   2   7     3886.28     3859.19     46.59 o
   5   2   7     1006.84     1066.88     18.59 o
   6   2   7      168.59      198.75      6.11 o
   7   2   7     3978.05     3930.21     51.10 o
   8   2   7     1868.52     1911.08     23.42 o
   9   2   7      938.36      957.69     16.00 o
  10   2   7      521.96      522.96     11.69 o
  11   2   7      801.03      814.00     17.08 o
  12   2   7      682.41      734.02     25.67 o
  -8   3   7      279.40      254.27     11.97 o
  -7   3   7      731.17      762.10     26.73 o
  -6   3   7        7.63       20.56      2.47 o
  -5   3   7      519.67      549.11     13.34 o
  -4   3   7     1329.56     1336.93     20.20 o
  -3   3   7     1405.63     1379.25     14.87 o
  -2   3   7        0.12        1.92      1.02 o
  -1   3   7     3615.23     3849.58     40.56 o
   0   3   7     3188.99     3089.61     29.01 o
   1   3   7     1398.03     1413.02     14.54 o
   2   3   7     1825.00     1867.81     22.61 o
   3   3   7     3275.42     3206.67     29.26 o
   4   3   7     4383.20     4856.37     52.98 o
   5   3   7       99.64       98.20      3.37 o
   6   3   7     1585.05     1555.36     21.04 o
   7   3   7     1020.98     1053.14     19.78 o
   8   3   7     5920.79     6006.48     70.64 o
   9   3   7        3.62        4.33      2.16 o
  10   3   7        4.30       12.56      4.32 o
  11   3   7      271.71      274.73      8.02 o
  12   3   7      125.05      152.07      6.47 o
  -8   4   7      462.64      461.26     16.71 o
  -7   4   7      895.43      966.15     26.27 o
  -6   4   7      182.10      198.83      7.71 o
  -5   4   7     1010.12     1014.27     16.45 o
  -4   4   7     2601.11     2528.52     35.18 o
  -3   4   7        0.31        2.75      1.47 o
  -2   4   7     1920.41     1928.29     20.89 o
  -1   4   7     3099.71     3062.03     29.15 o
   0   4   7     4749.22     4844.87     44.63 o
   1   4   7       55.17       59.09      1.75 o
   2   4   7     1940.04     1913.59     23.51 o
   3   4   7     2200.01     2210.37     20.54 o
   4   4   7      269.30      229.84      3.43 o
   5   4   7      709.05      683.82      8.90 o
   6   4   7     1989.61     1995.34     31.23 o
   7   4   7      736.34      747.94     12.34 o
   8   4   7      293.64      302.65      6.81 o
   9   4   7       69.95       73.05      3.49 o
  10   4   7     1329.59     1338.16     22.50 o
  11   4   7       80.56       92.95      5.13 o
  12   4   7      614.51      658.56     15.71 o
  -7   5   7       23.35       18.96      4.75 o
  -6   5   7      142.70      148.39      6.75 o
  -5   5   7     1991.80     1935.50     28.11 o
  -4   5   7      518.59      487.15     12.04 o
  -3   5   7      648.80      623.06     10.57 o
  -2   5   7     2395.29     2298.06     24.61 o
  -1   5   7      833.54      796.38      9.28 o
   0   5   7       68.83       46.25      1.90 o
   1   5   7     2081.59     2054.99     20.05 o
   2   5   7     4434.96     4429.79     38.63 o
   3   5   7     1708.09     1632.57     17.75 o
   4   5   7      226.43      223.00      3.27 o
   5   5   7     4866.82     5024.50     47.39 o
   6   5   7      605.76      597.45     10.70 o
   7   5   7      246.36      251.66      3.89 o
   8   5   7      271.85      282.49      6.74 o
   9   5   7     3331.90     3260.15     49.48 o
  10   5   7       37.55       48.04      3.37 o
  11   5   7      440.60      448.04     10.24 o
  12   5   7     1237.97     1250.34     26.31 o
  -7   6   7      232.27      237.46     11.69 o
  -6   6   7     1250.05     1201.13     38.11 o
  -5   6   7      160.40      148.55      4.95 o
  -4   6   7      282.01      272.48      6.88 o
  -3   6   7     2770.41     2734.52     37.76 o
  -2   6   7      512.22      546.14      8.69 o
  -1   6   7        6.40       10.18      1.96 o
   0   6   7     1217.48     1288.69     13.68 o
   1   6   7     3407.79     3453.04     32.58 o
   2   6   7        4.37        7.07      1.33 o
   3   6   7        8.92       11.79      1.34 o
   4   6   7     6646.17     6775.10     91.76 o
   5   6   7     1084.54     1178.74     24.40 o
   6   6   7        5.05        8.87      1.04 o
   7   6   7     1043.49     1044.08     18.34 o
   8   6   7     2500.91     2478.56     29.31 o
   9   6   7      194.42      191.02      5.98 o
  10   6   7        2.16       30.80      3.38 o
  11   6   7     1186.23     1157.41     21.02 o
  12   6   7      890.96      906.61     20.92 o
  -7   7   7      809.90      794.34     32.08 o
  -6   7   7      250.57      244.73      9.00 o
  -5   7   7        0.29       -0.21      2.59 o
  -4   7   7     1131.84     1140.98     21.76 o
  -3   7   7     1250.25     1202.03     18.87 o
  -2   7   7        0.92        0.86      1.59 o
  -1   7   7     1871.36     1825.76     23.46 o
   0   7   7     4386.10     4703.41     47.02 o
   1   7   7      413.73      439.16      6.13 o
   2   7   7      512.43      483.39      6.07 o
   3   7   7     3860.70     3867.47     34.20 o
   4   7   7     1508.94     1492.80     16.88 o
   5   7   7       45.33       64.80      2.78 o
   6   7   7      329.99      311.92      6.57 o
   7   7   7     3869.64     3716.41     48.66 o
   8   7   7      670.92      664.69     11.15 o
   9   7   7       76.65      104.40      3.59 o
  10   7   7      252.92      244.70      7.24 o
  11   7   7     1268.75     1248.12     22.72 o
  12   7   7       15.03        6.87      3.08 o
  -6   8   7      238.87      235.78     25.34 o
  -5   8   7      219.91      211.20      9.50 o
  -4   8   7      996.57      999.22     16.53 o
  -3   8   7       81.68       73.76      4.07 o
  -2   8   7     1811.77     1807.60     26.47 o
  -1   8   7     4167.99     4009.68     52.92 o
   0   8   7     2258.64     2375.11     26.49 o
   1   8   7        1.24        3.27      1.27 o
   2   8   7      857.34      786.77      9.96 o
   3   8   7     1317.07     1255.51     14.27 o
   4   8   7      234.70      207.52      6.83 o
   5   8   7       91.48       98.53      3.81 o
   6   8   7      673.65      689.38     11.80 o
   7   8   7     1295.21     1261.90     19.07 o
   8   8   7       55.15       80.90      3.58 o
   9   8   7      872.13      896.24     14.48 o
  10   8   7     3704.31     3554.77     56.03 o
  11   8   7      351.41      343.69      7.17 o
  12   8   7      270.54      284.57      8.86 o
  -5   9   7     1450.24     1425.34     39.46 o
  -4   9   7      422.93      424.65      9.93 o
  -3   9   7       10.10       11.40      4.05 o
  -2   9   7      713.64      706.34     14.33 o
  -1   9   7      518.95      527.58     11.49 o
   0   9   7       80.24       83.66      4.05 o
   1   9   7      469.11      483.91      7.60 o
   2   9   7     1325.36     1335.63     16.26 o
   3   9   7       13.86       11.56      1.61 o
   4   9   7      532.87      487.32      9.59 o
   5   9   7      583.75      538.56      8.96 o
   6   9   7     3176.89     2973.09     40.43 o
   7   9   7      109.05      109.00      4.24 o
   8   9   7     1154.83     1172.15     18.49 o
   9   9   7     1778.45     1749.41     31.30 o
  10   9   7      221.60      221.97      6.01 o
  11   9   7      307.98      300.76      7.31 o
  12   9   7     1245.83     1222.34     23.47 o
  -5  10   7      248.59      222.00     15.40 o
  -4  10   7        0.36       -1.65      4.81 o
  -3  10   7      645.47      650.83     13.86 o
  -2  10   7      623.04      605.45     28.07 o
  -1  10   7       66.72       66.88      6.24 o
   0  10   7     1337.48     1261.35     28.56 o
   1  10   7     2532.11     2521.48     31.26 o
   2  10   7       40.91       48.45      2.70 o
   3  10   7      577.33      557.12      9.71 o
   4  10   7     4985.79     4876.84     54.09 o
   5  10   7     2891.98     2786.86     37.50 o
   6  10   7      278.41      263.87      9.54 o
   7  10   7      134.00      166.97      5.49 o
   8  10   7     2243.47     2193.20     31.54 o
   9  10   7      339.42      340.16      8.03 o
  10  10   7       40.54       34.05      3.06 o
  11  10   7     1157.97     1147.41     18.92 o
  12  10   7      461.39      484.45     10.11 o
  -4  11   7     1639.81     1810.61     52.61 o
  -3  11   7      486.60      493.94     11.40 o
  -2  11   7      131.05      135.37      5.94 o
  -1  11   7     1853.96     1786.99     30.21 o
   0  11   7     1118.57     1112.51     24.27 o
   1  11   7     1607.74     1524.74     24.73 o
   2  11   7       29.05       26.13      2.25 o
   3  11   7     1218.41     1238.33     15.72 o
   4  11   7      225.92      220.98      4.99 o
   5  11   7     1698.38     1701.75     22.66 o
   6  11   7      594.00      603.17     11.82 o
   7  11   7      620.80      657.61     12.55 o
   8  11   7      395.35      384.87      9.00 o
   9  11   7       11.80       11.53      2.39 o
  10  11   7      987.46      958.45     16.73 o
  11  11   7      668.54      672.75     13.22 o
  -3  12   7       24.95       24.17      4.99 o
  -2  12   7      340.85      334.43      9.32 o
  -1  12   7      729.64      736.80     15.59 o
   0  12   7        1.98        0.82      3.21 o
   1  12   7      485.99      452.21     12.92 o
   2  12   7     1162.17     1134.40     18.19 o
   3  12   7      219.64      208.80      5.46 o
   4  12   7      317.23      323.85      6.36 o
   5  12   7      103.74      137.41      4.75 o
   6  12   7     2629.75     2581.26     37.09 o
   7  12   7      145.72      147.23      5.49 o
   8  12   7      113.42       95.20      4.96 o
   9  12   7     1284.48     1222.08     20.43 o
  10  12   7      974.87      933.84     16.92 o
  11  12   7      150.18      139.70      6.46 o
  -2  13   7      873.88      873.73     25.52 o
  -1  13   7       37.10       45.00      9.30 o
   0  13   7        9.98       14.97      4.01 o
   1  13   7      689.58      693.77     17.69 o
   2  13   7     1587.80     1536.07     31.76 o
   3  13   7      236.23      244.23      9.08 o
   4  13   7       16.66       23.49      2.63 o
   5  13   7     2810.12     2826.96     32.04 o
   6  13   7     3275.78     3213.28     44.72 o
   7  13   7       22.82       26.50      3.28 o
   8  13   7      238.37      240.96      7.39 o
   9  13   7      349.96      354.36      9.32 o
  10  13   7      583.56      582.61     12.75 o
  -1  14   7      158.32      146.68      7.70 o
   0  14   7      119.37      123.77     10.59 o
   1  14   7      620.84      623.04     17.64 o
   2  14   7      649.66      648.26     17.01 o
   3  14   7        5.41       10.22      4.35 o
   4  14   7      754.44      800.87     14.49 o
   5  14   7     1022.78     1019.35     16.93 o
   6  14   7      354.50      345.79      8.16 o
   7  14   7      335.06      330.12      9.16 o
   8  14   7      742.89      719.52     14.78 o
   9  14   7      463.50      446.66     11.11 o
   0  15   7      489.62      519.41     27.27 o
   1  15   7      697.15      708.87     18.59 o
   2  15   7      102.35       97.81      7.22 o
   3  15   7      412.98      450.25     13.61 o
   4  15   7      656.57      692.05     19.73 o
   5  15   7      642.56      664.75     12.97 o
   6  15   7     1234.89     1164.20     23.49 o
   7  15   7      197.14      193.72      9.82 o
   8  15   7      714.44      674.11     16.71 o
   3  16   7      455.72      471.97     14.52 o
   4  16   7      160.57      171.48     14.44 o
   5  16   7       86.20       90.14      7.78 o
   6  16   7      972.59     1047.28     32.09 o
  -2 -13   8     1009.70     1061.30     27.91 o
  -1 -13   8     1532.03     1520.66     51.33 o
   0 -13   8       99.88      118.66      9.29 o
  -4 -12   8      230.82      234.58     10.68 o
  -3 -12   8      654.24      622.75     19.73 o
  -2 -12   8     1082.18     1062.01     38.50 o
  -1 -12   8      103.31       97.98      8.38 o
   0 -12   8        0.79        9.40      3.84 o
   1 -12   8     1160.78     1113.75     40.74 o
   2 -12   8      807.90      806.52     32.08 o
   3 -12   8      259.66      285.14     11.69 o
  -5 -11   8        9.00       12.64      3.95 o
  -4 -11   8      751.80      732.09     19.51 o
  -3 -11   8      997.83     1019.69     19.44 o
  -2 -11   8      108.57      107.49      8.38 o
  -1 -11   8       28.88       26.02      4.99 o
   0 -11   8      763.78      758.37     30.16 o
   1 -11   8      609.35      616.82     18.34 o
   2 -11   8       94.28      107.59      7.39 o
   3 -11   8      232.00      230.95     14.44 o
   4 -11   8      774.93      756.92     20.46 o
  -6 -10   8      283.28      273.48     10.78 o
  -5 -10   8      428.19      414.37     17.32 o
  -4 -10   8     1260.32     1277.67     23.83 o
  -3 -10   8     1015.03      985.33     19.71 o
  -2 -10   8       46.33       50.51      4.88 o
  -1 -10   8      484.48      468.35     12.46 o
   0 -10   8      590.58      578.75     17.43 o
   1 -10   8      594.83      567.15     16.97 o
   2 -10   8      386.69      371.08     12.68 o
   3 -10   8     1177.67     1148.16     27.58 o
   4 -10   8      801.85      780.53     20.28 o
   5 -10   8        4.16        3.60      5.13 o
   6 -10   8      354.86      399.17     11.23 o
  -7  -9   8      547.22      575.40     16.10 o
  -6  -9   8      108.76      106.77      6.93 o
  -5  -9   8      934.70      907.84     21.46 o
  -4  -9   8     1117.96     1137.05     21.37 o
  -3  -9   8        7.57        5.01      2.54 o
  -2  -9   8      173.68      176.12      5.38 o
  -1  -9   8      844.57      855.02     18.00 o
   0  -9   8      178.52      170.98      8.38 o
   1  -9   8       35.75       36.04      5.13 o
   2  -9   8      495.21      513.76     15.15 o
   3  -9   8      234.31      230.77      9.23 o
   4  -9   8        0.70        2.51      2.46 o
   5  -9   8     1343.78     1371.33     34.01 o
   6  -9   8     1584.18     1601.53     44.91 o
   7  -9   8      554.43      594.79     25.02 o
  -7  -8   8       40.76       34.54      4.93 o
  -6  -8   8      544.01      590.55     21.17 o
  -5  -8   8      567.06      571.33     15.35 o
  -4  -8   8      219.06      194.43      7.10 o
  -3  -8   8      375.40      389.86      8.73 o
  -2  -8   8     2191.20     2179.71     44.09 o
  -1  -8   8        1.78        4.17      2.46 o
   0  -8   8       78.87       62.78      5.66 o
   1  -8   8     2684.99     2685.88     54.81 o
   2  -8   8     2289.99     2215.72     46.52 o
   3  -8   8      117.01      127.96      6.30 o
   4  -8   8       37.53       40.10      4.01 o
   5  -8   8     2990.27     3000.95     58.53 o
   6  -8   8      755.44      735.95     27.59 o
   7  -8   8       13.87       10.27      4.49 o
  -8  -7   8      271.42      288.04     10.41 o
  -7  -7   8     1297.85     1373.19     56.78 o
  -6  -7   8      105.79      112.26      6.74 o
  -5  -7   8      236.70      240.00      9.95 o
  -4  -7   8      741.55      729.38     15.04 o
  -3  -7   8     3005.00     2888.09     40.07 o
  -2  -7   8     2615.51     2480.46     32.13 o
  -1  -7   8       18.50       22.44      2.94 o
   0  -7   8      950.90      950.52     19.75 o
   1  -7   8     4009.74     3816.89     74.30 o
   2  -7   8      393.99      377.57     11.51 o
   3  -7   8      655.51      684.77     19.25 o
   4  -7   8     1872.27     1885.87     38.44 o
   5  -7   8     1506.67     1491.42     30.60 o
   6  -7   8       15.16       23.10      5.13 o
   7  -7   8      338.84      361.24     16.68 o
   8  -7   8      386.21      426.04     18.61 o
  -8  -6   8     1170.88     1224.55     22.72 o
  -7  -6   8      962.62      938.98     18.70 o
  -6  -6   8      358.55      382.52     11.77 o
  -5  -6   8      191.05      189.42      8.13 o
  -4  -6   8     1011.55      980.29     18.50 o
  -3  -6   8     1577.92     1460.79     20.73 o
  -2  -6   8       28.20       40.02      2.85 o
  -1  -6   8      794.83      761.53     12.38 o
   0  -6   8     1314.04     1305.74     20.74 o
   1  -6   8      823.97      790.48     17.39 o
   2  -6   8     2147.94     2117.75     36.92 o
   3  -6   8      661.33      662.89     16.06 o
   4  -6   8      433.94      423.29     11.23 o
   5  -6   8      578.91      622.50     11.83 o
   6  -6   8      875.19      870.05     29.51 o
   7  -6   8      536.49      537.04     20.53 o
   8  -6   8      105.71      107.79      8.34 o
   9  -6   8       93.07       83.41      7.70 o
  -8  -5   8     1911.55     1965.52     33.11 o
  -7  -5   8      118.16      155.08      6.70 o
  -6  -5   8      266.53      263.76      8.19 o
  -5  -5   8      601.58      599.41     16.04 o
  -4  -5   8      923.43      887.11     17.60 o
  -3  -5   8      615.29      607.24     10.55 o
  -2  -5   8     1602.90     1578.86     21.41 o
  -1  -5   8     5199.94     5128.77     61.41 o
   0  -5   8     2130.14     2050.11     30.18 o
   1  -5   8      153.21      149.64      5.71 o
   2  -5   8       21.79       33.90      2.99 o
   3  -5   8     1239.80     1203.65     21.92 o
   4  -5   8      173.13      177.13      4.74 o
   5  -5   8     1059.74     1033.66     32.72 o
   6  -5   8     2442.79     2494.01     70.58 o
   7  -5   8     1264.54     1203.05     37.21 o
   8  -5   8        8.78        7.06      3.85 o
   9  -5   8      549.96      555.65     20.53 o
  -8  -4   8      120.51      147.88      6.17 o
  -7  -4   8       14.14       13.29      3.07 o
  -6  -4   8      705.11      678.48     14.20 o
  -5  -4   8     2979.66     2897.52     75.30 o
  -4  -4   8       35.03       32.43      2.98 o
  -3  -4   8       11.09        7.42      1.80 o
  -2  -4   8     1825.69     1858.81     26.58 o
  -1  -4   8     1331.80     1282.08     17.38 o
   0  -4   8      468.17      500.06      9.73 o
   1  -4   8     1469.43     1565.48     29.73 o
   2  -4   8     3626.81     3484.56     56.97 o
   3  -4   8      310.10      322.06      6.36 o
   4  -4   8      274.29      260.15      5.08 o
   5  -4   8     5372.57     5385.19    145.01 o
   6  -4   8      170.52      160.41      8.34 o
   7  -4   8      107.51      103.30      6.42 o
   8  -4   8     1200.83     1158.78     35.29 o
   9  -4   8     1335.46     1394.26     41.71 o
  -8  -3   8      115.77      132.23      8.31 o
  -7  -3   8      241.17      248.58      7.74 o
  -6  -3   8     1519.64     1509.99     26.21 o
  -5  -3   8     1425.94     1421.54     24.58 o
  -4  -3   8      481.06      503.19     10.37 o
  -3  -3   8      836.84      826.42     11.77 o
  -2  -3   8      394.21      425.91      9.00 o
  -1  -3   8        1.31        8.87      2.40 o
   0  -3   8     1310.32     1370.70     20.82 o
   1  -3   8     3500.89     3488.13     47.79 o
   2  -3   8      667.61      643.94     11.04 o
   3  -3   8     1466.24     1479.94     18.53 o
   4  -3   8     2825.65     2917.30     31.51 o
   5  -3   8     3220.74     3316.17     48.32 o
   6  -3   8       17.93       21.99      2.27 o
   7  -3   8     1218.33     1190.22     34.65 o
   8  -3   8      617.27      618.53     19.89 o
   9  -3   8      665.35      651.89     21.17 o
  10  -3   8       24.20       42.35      5.13 o
  -8  -2   8      681.56      668.42     18.91 o
  -7  -2   8     1243.41     1252.95     28.55 o
  -6  -2   8      139.80      142.44     10.43 o
  -5  -2   8       32.89       33.06      3.29 o
  -4  -2   8     3994.89     3986.38     52.60 o
  -3  -2   8     1387.89     1369.61     17.22 o
  -2  -2   8       38.52       43.52      2.23 o
  -1  -2   8     2921.50     3084.82     37.09 o
   0  -2   8     1962.20     1947.96     24.27 o
   1  -2   8     2119.66     2023.33     28.59 o
   2  -2   8      814.07      899.05     10.15 o
   3  -2   8     3947.37     3973.99     51.22 o
   4  -2   8     2212.85     2279.15     31.19 o
   5  -2   8     1346.59     1362.72     18.99 o
   6  -2   8     5853.32     5980.52    114.84 o
   7  -2   8       42.26       47.89      2.08 o
   8  -2   8      484.99      497.55     10.32 o
   9  -2   8       21.36       38.50      3.85 o
  10  -2   8     1601.68     1742.66     50.05 o
  11  -2   8      204.97      193.13      9.62 o
  -8  -1   8     1253.58     1258.05     29.85 o
  -7  -1   8       82.10       78.98      4.70 o
  -6  -1   8       91.89       82.06      4.81 o
  -5  -1   8      962.13      943.38     16.76 o
  -4  -1   8     1900.40     1898.22     26.54 o
  -3  -1   8      228.61      231.13      4.56 o
  -2  -1   8      397.58      364.01      5.09 o
  -1  -1   8     6031.78     6172.22     53.57 o
   0  -1   8     2025.98     2037.22     19.66 o
   1  -1   8       52.16       69.98      3.10 o
   2  -1   8     3493.26     3828.09     56.75 o
   3  -1   8     2666.85     2763.72     28.73 o
   4  -1   8        0.46        1.47      0.88 o
   5  -1   8      664.92      696.44     10.53 o
   6  -1   8     4649.78     4725.40     57.12 o
   7  -1   8      667.04      698.09     24.38 o
   8  -1   8       30.46       67.74      3.57 o
   9  -1   8      478.45      485.71     15.40 o
  10  -1   8     1238.30     1257.59     36.57 o
  11  -1   8      320.49      333.01     13.47 o
  -8   0   8      333.68      312.57     12.15 o
  -7   0   8       97.88      105.50      5.11 o
  -6   0   8      606.67      607.38     11.29 o
  -5   0   8     1545.01     1532.80     20.58 o
  -4   0   8        8.80        7.45      1.69 o
  -3   0   8       27.90       32.15      1.87 o
  -2   0   8     2303.19     2476.47     24.03 o
  -1   0   8     3222.68     3141.37     29.51 o
   0   0   8      830.44      853.65      8.89 o
   1   0   8     4354.10     4505.45     53.77 o
   2   0   8     6362.68     6441.10     85.17 o
   3   0   8     2629.83     3001.98     39.58 o
   4   0   8        9.12        6.68      0.90 o
   5   0   8     1241.86     1177.36     18.61 o
   6   0   8      260.82      253.44     12.19 o
   7   0   8      796.47      835.40     28.23 o
   8   0   8      233.35      259.22     13.47 o
   9   0   8      543.77      538.97     16.04 o
  10   0   8      110.40      113.57      6.42 o
  11   0   8       30.63       23.10      3.85 o
  -8   1   8        7.01       13.15      4.08 o
  -7   1   8      416.93      420.32     13.75 o
  -6   1   8     1478.49     1462.85     21.85 o
  -5   1   8       61.04       66.07      3.45 o
  -4   1   8        4.54        5.44      1.82 o
  -3   1   8     2302.65     2361.90     23.51 o
  -2   1   8     6629.50     6672.70     60.53 o
  -1   1   8     1141.36     1151.85     12.15 o
   0   1   8      722.05      664.29      7.49 o
   1   1   8     7155.67     7003.67     80.20 o
   2   1   8      199.53      206.47      3.05 o
   3   1   8      414.51      457.36      5.27 o
   4   1   8     1865.94     1754.52     34.26 o
   5   1   8      352.10      297.67      4.71 o
   7   1   8     1159.20     1295.45     39.78 o
   8   1   8     1404.19     1443.02     44.27 o
   9   1   8      569.24      588.70     13.72 o
  10   1   8      362.30      356.10     12.19 o
  11   1   8     2484.14     2533.79     70.58 o
  12   1   8      472.47      493.41     17.97 o
  -8   2   8      280.59      276.80     11.51 o
  -7   2   8      728.81      716.50     19.64 o
  -6   2   8      237.75      242.08      9.18 o
  -5   2   8        2.32        1.96      2.49 o
  -4   2   8     1898.17     1886.29     27.35 o
  -3   2   8     3321.18     3371.49     37.29 o
  -2   2   8      557.84      603.09      8.31 o
  -1   2   8       74.78       54.48      2.24 o
   0   2   8     3171.17     3085.44     30.80 o
   1   2   8      423.91      354.02      5.67 o
   2   2   8     2494.00     2641.45     30.58 o
   3   2   8     6881.98     6993.36     75.94 o
   4   2   8     1124.62     1090.36     17.48 o
   5   2   8      375.95      409.58     12.04 o
   6   2   8     1149.51     1151.53     15.70 o
   7   2   8     1780.08     1853.15     31.84 o
   8   2   8     2002.40     2008.87     38.88 o
   9   2   8        9.87        9.39      1.27 o
  10   2   8     3308.16     3311.22     58.74 o
  11   2   8     1436.18     1425.75     27.22 o
  12   2   8     1138.05     1229.36     37.86 o
  -8   3   8      775.15      786.19     42.67 o
  -7   3   8      927.56      902.53     23.09 o
  -6   3   8       30.72       34.63      3.26 o
  -5   3   8     1377.38     1347.44     20.99 o
  -4   3   8     1109.77     1125.19     18.04 o
  -3   3   8        0.76        4.01      1.37 o
  -2   3   8     1099.94     1117.26     12.54 o
  -1   3   8     3945.54     3982.83     37.42 o
   0   3   8     2405.30     2312.32     20.38 o
   1   3   8     1053.90     1044.67      9.76 o
   2   3   8     1866.28     1891.51     20.08 o
   3   3   8     3026.57     3025.93     29.26 o
   4   3   8     1027.82     1195.17     13.04 o
   5   3   8      509.28      513.15      7.84 o
   6   3   8     2267.53     2324.06     40.49 o
   7   3   8      482.63      493.71      7.15 o
   8   3   8      165.11      161.80      3.71 o
   9   3   8      750.78      768.05     13.30 o
  10   3   8     1974.98     1968.20     30.90 o
  11   3   8      160.72      168.66      5.55 o
  12   3   8        1.06        2.31      2.14 o
  -7   4   8        9.40       11.23      4.08 o
  -6   4   8      443.93      448.55     10.25 o
  -5   4   8     1201.90     1288.12     20.32 o
  -4   4   8     1100.20     1054.26     17.23 o
  -3   4   8      388.81      420.02      6.97 o
  -2   4   8     2888.77     2812.17     29.56 o
  -1   4   8     1624.84     1692.89     18.45 o
   0   4   8        4.04        6.78      1.05 o
   1   4   8      798.62      866.99      9.61 o
   2   4   8     3391.86     3285.45     39.00 o
   3   4   8     1035.67     1085.48     21.69 o
   4   4   8     1908.32     2070.88     29.25 o
   5   4   8     2600.61     2591.64     27.16 o
   6   4   8     3138.31     3044.87     56.82 o
   7   4   8      347.61      339.71      5.67 o
   8   4   8      489.72      464.67      9.03 o
   9   4   8      397.26      401.52      8.27 o
  10   4   8       66.41       63.33      3.26 o
  11   4   8      182.57      183.23      6.30 o
  12   4   8     1109.75     1165.00     23.84 o
  -7   5   8      272.10      271.14     11.32 o
  -6   5   8      446.33      451.58     14.43 o
  -5   5   8      817.27      824.59     16.09 o
  -4   5   8        4.09        2.80      1.99 o
  -3   5   8     3759.55     3692.09     56.09 o
  -2   5   8     1961.65     1845.24     22.17 o
  -1   5   8        1.53        1.05      1.08 o
   0   5   8      329.55      326.92      4.98 o
   1   5   8     2085.52     2010.34     21.05 o
   2   5   8      218.43      196.42      3.39 o
   3   5   8       92.40       88.03      2.46 o
   4   5   8     1267.78     1275.62     13.30 o
   5   5   8     3850.21     3941.87     54.57 o
   6   5   8      674.12      743.61      9.70 o
   7   5   8      464.03      453.97      9.28 o
   8   5   8     1482.27     1462.52     23.83 o
   9   5   8      972.42      958.12     16.92 o
  10   5   8       91.10       99.51      4.83 o
  11   5   8      769.77      780.55     15.04 o
  12   5   8      849.32      887.62     19.55 o
  -7   6   8     1060.62     1015.70     38.50 o
  -6   6   8      402.33      417.33     14.24 o
  -5   6   8        2.27        2.05      2.75 o
  -4   6   8     1576.84     1536.60     26.29 o
  -3   6   8     1961.46     1920.04     44.38 o
  -2   6   8       25.69       19.99      2.45 o
  -1   6   8      815.43      789.75     10.14 o
   0   6   8     2700.31     2720.15     28.20 o
   1   6   8      627.57      664.13      8.53 o
   2   6   8        0.03       15.25      1.55 o
   3   6   8     1209.64     1239.06     14.40 o
   4   6   8     2094.00     2129.43     22.87 o
   5   6   8     2061.21     2093.63     33.24 o
   6   6   8      491.25      519.78      7.90 o
   7   6   8     3063.52     3019.54     49.41 o
   8   6   8      333.39      323.26      7.69 o
   9   6   8       34.61       34.41      2.99 o
  10   6   8     1325.57     1309.30     22.70 o
  11   6   8     1367.35     1379.62     24.03 o
  12   6   8       64.67       97.44      5.55 o
  -6   7   8        0.61       -0.64      3.63 o
  -5   7   8      503.51      491.42     11.09 o
  -4   7   8     1491.08     1440.52     24.99 o
  -3   7   8      393.55      390.19      9.67 o
  -2   7   8      404.40      387.58      9.40 o
  -1   7   8     2554.69     2460.75     30.22 o
   0   7   8     1881.28     1895.03     23.44 o
   1   7   8       28.66       41.31      6.81 o
   2   7   8     1789.02     1903.54     21.85 o
   3   7   8     3571.53     3523.61     38.99 o
   4   7   8     1681.66     1671.14     21.04 o
   5   7   8      867.56      899.83     14.20 o
   6   7   8     1234.10     1231.93     19.26 o
   7   7   8     1733.45     1618.05     29.17 o
   8   7   8        0.10        3.84      1.46 o
   9   7   8     2033.28     1985.65     24.20 o
  10   7   8      901.12      893.01     16.96 o
  11   7   8      330.01      342.79      9.02 o
  12   7   8      168.02      176.90      6.55 o
  -6   8   8      392.10      400.47     14.50 o
  -5   8   8     1388.53     1492.15     33.95 o
  -4   8   8      184.17      181.67      6.48 o
  -3   8   8      108.99      107.12      5.15 o
  -2   8   8     1594.53     1494.17     27.57 o
  -1   8   8      641.01      731.91     13.24 o
   0   8   8      974.59      951.09     14.47 o
   1   8   8     2079.39     2106.38     25.78 o
   2   8   8      988.82      951.20     13.20 o
   3   8   8       14.05       20.09      2.80 o
   4   8   8        5.19        6.48      1.80 o
   5   8   8     2301.76     2260.31     31.40 o
   6   8   8      611.74      614.15     10.91 o
   7   8   8      602.53      613.44     14.09 o
   8   8   8      361.88      370.43      7.76 o
   9   8   8      742.33      710.44     12.08 o
  10   8   8      753.48      778.49     13.21 o
  11   8   8      139.64      144.27      6.10 o
  12   8   8     1242.94     1271.33     23.73 o
  -5   9   8      253.82      309.93     12.42 o
  -4   9   8      546.67      590.26     12.96 o
  -3   9   8      634.04      590.30     12.88 o
  -2   9   8     1181.26     1140.14     36.00 o
  -1   9   8       17.98       50.36      3.91 o
   0   9   8       78.37       88.16      4.07 o
   1   9   8     2262.38     2146.84     26.58 o
   2   9   8      260.81      247.14      5.10 o
   3   9   8       67.43       76.07      3.07 o
   4   9   8      774.11      817.05     14.33 o
   5   9   8     1509.62     1467.21     25.01 o
   6   9   8        0.47        2.08      2.36 o
   7   9   8      670.11      617.65     16.51 o
   8   9   8     3302.91     3079.24     41.93 o
   9   9   8     2690.05     2547.67     35.51 o
  10   9   8       33.46       36.49      3.61 o
  11   9   8      911.31      919.43     15.09 o
  12   9   8      386.83      397.72     10.94 o
  -4  10   8      349.36      355.89     13.33 o
  -3  10   8     1159.47     1138.68     21.13 o
  -2  10   8       64.31       79.12      5.08 o
  -1  10   8       44.12       54.34      4.13 o
   0  10   8     1348.69     1289.00     35.53 o
   1  10   8     2163.92     2130.60     38.01 o
   2  10   8        7.30       11.75      2.02 o
   3  10   8     1464.94     1426.43     17.44 o
   4  10   8     2407.66     2304.70     33.81 o
   5  10   8     1679.60     1647.74     24.78 o
   6  10   8      239.54      228.78      6.36 o
   7  10   8     1701.97     1616.39     24.28 o
   8  10   8      914.16      883.10     15.15 o
   9  10   8      350.75      347.46     13.05 o
  10  10   8      923.36      916.55     15.72 o
  11  10   8      907.53      898.86     15.50 o
  12  10   8      115.15      119.98      8.98 o
  -4  11   8     1246.93     1346.69     32.32 o
  -3  11   8      183.00      196.82      7.90 o
  -2  11   8        2.45        2.69      2.64 o
  -1  11   8      640.17      632.74     16.31 o
   0  11   8      386.85      390.63     11.56 o
   1  11   8       95.03       85.14      5.03 o
   2  11   8     1082.78     1080.95     14.31 o
   3  11   8     1833.07     1803.15     21.49 o
   4  11   8      566.47      542.23      8.39 o
   5  11   8      134.07      128.00      4.52 o
   6  11   8     1419.39     1425.56     22.46 o
   7  11   8      402.05      421.48      9.39 o
   8  11   8        0.14        7.89      2.16 o
   9  11   8      495.97      492.19     10.55 o
  10  11   8      807.81      792.31     19.63 o
  11  11   8      456.48      463.65     10.23 o
  -3  12   8       45.56       44.67      4.78 o
  -2  12   8      820.99      840.44     19.23 o
  -1  12   8      676.67      703.83     17.88 o
   0  12   8       51.66       39.46      5.45 o
   1  12   8     1114.43     1039.04     23.36 o
   2  12   8      443.71      446.67      9.44 o
   3  12   8      698.28      688.33     10.46 o
   4  12   8      117.99      131.81      4.07 o
   5  12   8     4044.02     4120.05     49.71 o
   6  12   8      298.42      310.31      8.23 o
   7  12   8      216.41      227.32     11.11 o
   8  12   8      633.61      606.26     12.35 o
   9  12   8     1588.06     1522.80     24.33 o
  10  12   8       51.94       55.02      4.08 o
  11  12   8       47.16       40.84      4.94 o
  -2  13   8     1168.19     1239.33     27.12 o
  -1  13   8        7.45        8.61      5.77 o
   0  13   8      212.91      213.13     11.55 o
   1  13   8      684.57      666.07     17.24 o
   2  13   8      910.83      908.19     18.02 o
   3  13   8        9.95       10.82      2.54 o
   4  13   8       80.35      100.44      4.41 o
   5  13   8     1714.64     1775.15     24.42 o
   6  13   8       69.72       84.19      6.58 o
   7  13   8      416.62      393.80      9.81 o
   8  13   8     1600.35     1540.14     24.84 o
   9  13   8      520.63      501.71     11.37 o
  10  13   8       47.04       54.16      5.66 o
  -1  14   8      241.61      253.92     15.40 o
   0  14   8      231.26      247.83     12.51 o
   1  14   8      670.04      660.78     17.46 o
   2  14   8        5.90       14.83      4.29 o
   3  14   8      405.65      426.24      9.60 o
   4  14   8     1059.62     1054.87     17.63 o
   5  14   8     1178.54     1154.44     22.89 o
   6  14   8      269.80      277.05      7.37 o
   7  14   8      477.00      488.07     11.49 o
   8  14   8      694.35      709.43     14.71 o
   9  14   8        0.85       -1.48      2.70 o
   1  15   8      278.41      284.40     10.86 o
   2  15   8      888.68      898.15     21.78 o
   3  15   8      999.67     1064.73     24.49 o
   4  15   8      736.70      800.06     14.91 o
   5  15   8        7.19        7.79      3.57 o
   6  15   8     1605.75     1578.85     29.69 o
   7  15   8      206.36      222.48      9.91 o
   8  15   8      101.07      109.08      8.77 o
   4  16   8       32.42       29.81      5.20 o
   5  16   8      706.77      690.33     16.94 o
   6  16   8       84.62       80.85     10.27 o
  -3 -12   9      952.21     1006.07     37.86 o
  -2 -12   9     1083.97     1205.85     30.36 o
  -1 -12   9        2.55       10.87      4.29 o
   0 -12   9      588.52      637.91     20.16 o
   1 -12   9      416.73      454.22     19.89 o
  -4 -11   9     1254.70     1288.56     28.77 o
  -3 -11   9     1150.45     1155.58     32.72 o
  -2 -11   9      153.49      153.91      9.95 o
  -1 -11   9      578.96      665.11     21.49 o
   0 -11   9     1120.51     1100.47     28.29 o
   1 -11   9      960.67      981.52     34.33 o
   2 -11   9       15.81        8.06      4.81 o
   3 -11   9       99.19      103.49      7.85 o
   4 -11   9      851.58      865.19     22.47 o
  -5 -10   9     1017.77     1003.20     23.66 o
  -4 -10   9     1107.28     1074.60     20.94 o
  -3 -10   9      138.01      128.44      5.93 o
  -2 -10   9      281.32      346.05     11.10 o
  -1 -10   9      512.27      504.20     16.52 o
   0 -10   9      840.26      818.47     22.63 o
   1 -10   9        1.63        0.84      2.92 o
   2 -10   9      136.49      133.00     12.83 o
   3 -10   9     1185.90     1164.02     27.77 o
   4 -10   9        0.78        1.18      3.21 o
   5 -10   9      683.89      726.32     18.65 o
  -6  -9   9      249.98      249.42     16.36 o
  -5  -9   9      651.65      663.03     22.14 o
  -4  -9   9       72.71       73.89      5.92 o
  -3  -9   9      161.27      179.55     12.12 o
  -2  -9   9      890.02      869.11     18.86 o
  -1  -9   9       24.62       34.47      4.99 o
   0  -9   9      122.29      119.31     10.59 o
   1  -9   9     1059.70      971.97     24.45 o
   2  -9   9     2547.69     2533.80     52.74 o
   3  -9   9       14.39       11.30      3.18 o
   4  -9   9       12.05       13.09      3.08 o
   5  -9   9     1151.93     1200.04     26.65 o
   6  -9   9      444.92      427.32     19.89 o
  -7  -8   9      482.87      459.25     14.44 o
  -6  -8   9     1096.92     1148.63     26.06 o
  -5  -8   9      329.78      322.41     11.23 o
  -4  -8   9      572.88      563.48     13.02 o
  -3  -8   9     1422.66     1435.23     25.16 o
  -2  -8   9     1499.13     1509.81     22.75 o
  -1  -8   9       20.23       30.19      8.78 o
   0  -8   9       92.11       85.61      6.76 o
   1  -8   9     1619.38     1628.57     36.89 o
   2  -8   9      375.39      362.64     21.82 o
   3  -8   9      440.96      448.64     23.42 o
   4  -8   9      659.17      616.83     15.99 o
   5  -8   9     1634.81     1678.10     36.57 o
   6  -8   9       87.41      117.42      9.62 o
   7  -8   9      240.97      243.18     14.12 o
  -7  -7   9     1202.92     1255.44     27.90 o
  -6  -7   9      847.82      866.73     31.44 o
  -5  -7   9      201.04      192.81      8.31 o
  -4  -7   9      133.70      191.37      8.30 o
  -3  -7   9      604.66      622.69     11.93 o
  -2  -7   9      551.03      516.54     12.96 o
  -1  -7   9       96.86      103.94      6.04 o
   0  -7   9     2353.94     2287.64     47.79 o
   1  -7   9      767.53      744.46     19.25 o
   2  -7   9      216.15      223.66      9.30 o
   3  -7   9      828.26      798.40     19.18 o
   4  -7   9     3058.00     3106.07     60.41 o
   5  -7   9        1.83       33.61      5.77 o
   6  -7   9      930.65      915.60     31.44 o
   7  -7   9     1097.68     1076.01     35.93 o
   8  -7   9      974.45     1011.21     34.65 o
  -7  -6   9      133.35      139.23      8.34 o
  -6  -6   9      174.70      204.76      9.62 o
  -5  -6   9      975.89      933.04     31.12 o
  -4  -6   9      335.45      329.91      9.13 o
  -3  -6   9      160.60      148.83      5.26 o
  -2  -6   9      953.06      926.01     14.94 o
  -1  -6   9     1625.84     1585.52     25.19 o
   0  -6   9     1333.21     1297.41     25.38 o
   1  -6   9       95.73       97.59      8.34 o
   2  -6   9     5528.67     5270.18     99.91 o
   3  -6   9     2305.47     2236.15     44.60 o
   4  -6   9      547.08      571.59     14.16 o
   5  -6   9      161.53      160.41      9.62 o
   6  -6   9      639.59      629.44     23.10 o
   7  -6   9      207.81      202.75     10.91 o
   8  -6   9       23.08       24.38      5.13 o
   9  -6   9      346.71      345.20     16.04 o
  -8  -5   9      449.02      466.70     15.08 o
  -7  -5   9      574.21      609.00     21.17 o
  -6  -5   9      497.27      472.97     13.61 o
  -5  -5   9     2821.12     2722.94     51.95 o
  -4  -5   9      303.72      284.24     13.76 o
  -3  -5   9      231.17      229.51      6.32 o
  -2  -5   9     2341.77     2214.16     28.94 o
  -1  -5   9     1106.54     1182.16     19.82 o
   0  -5   9      417.09      415.72      9.13 o
   1  -5   9     3249.38     3247.13     54.64 o
   2  -5   9     5344.16     5149.51     83.38 o
   3  -5   9       45.89       43.99      3.84 o
   4  -5   9     1193.01     1192.49     24.57 o
   5  -5   9     2748.30     2690.35     76.35 o
   6  -5   9       10.23       10.27      3.85 o
   7  -5   9       72.00       76.35      6.42 o
   8  -5   9      175.18      164.26      8.98 o
   9  -5   9     2179.15     2252.76     65.45 o
  -8  -4   9       17.21       17.77      3.56 o
  -7  -4   9        6.22       13.76      3.29 o
  -6  -4   9     1230.47     1208.27     29.51 o
  -5  -4   9      255.91      253.74      9.29 o
  -4  -4   9      528.45      544.18     13.29 o
  -3  -4   9     1916.33     1802.44     24.58 o
  -2  -4   9     4039.22     4179.38     51.30 o
  -1  -4   9      889.97      878.18     13.02 o
   0  -4   9      215.78      234.62      6.44 o
   1  -4   9     1879.72     1930.29     34.09 o
   2  -4   9      173.70      225.57      6.54 o
   3  -4   9       76.32       84.76      5.31 o
   4  -4   9     1790.18     1762.93     27.56 o
   5  -4   9     4545.36     4511.29    122.55 o
   6  -4   9       29.69       34.01      4.49 o
   7  -4   9       76.14       87.90      6.42 o
   8  -4   9      850.87      809.74     25.67 o
   9  -4   9      431.60      420.27     16.04 o
  10  -4   9       20.79       28.87      4.49 o
  -8  -3   9      247.74      243.78     10.94 o
  -7  -3   9      998.53     1012.45     19.67 o
  -6  -3   9      328.54      332.14     14.57 o
  -5  -3   9        2.87        9.97      3.38 o
  -4  -3   9     1451.15     1425.28     24.72 o
  -3  -3   9     2271.77     2364.74     33.05 o
  -2  -3   9      344.24      311.45      6.98 o
  -1  -3   9      501.29      499.28      8.49 o
   0  -3   9     2160.68     2218.38     32.35 o
   1  -3   9       49.73       55.29      3.75 o
   2  -3   9      658.29      656.06     13.42 o
   3  -3   9     2379.98     2370.57     33.16 o
   4  -3   9     2685.37     2694.37     40.38 o
   5  -3   9       35.00       34.01      4.49 o
   6  -3   9       34.32       48.12      4.49 o
   7  -3   9     1828.91     1751.01     49.41 o
   8  -3   9      257.30      246.39     10.27 o
   9  -3   9      182.79      175.16      8.34 o
  10  -3   9      740.13      757.12     24.38 o
  -8  -2   9      575.37      572.11     19.57 o
  -7  -2   9      822.58      798.81     16.50 o
  -6  -2   9      336.17      335.59      9.25 o
  -5  -2   9      330.16      331.00      9.16 o
  -4  -2   9     1565.56     1531.62     32.32 o
  -3  -2   9      758.13      730.26     11.33 o
  -2  -2   9      286.04      267.25      5.72 o
  -1  -2   9     2364.15     2325.55     29.47 o
   0  -2   9     2181.95     2167.85     42.51 o
   1  -2   9      257.49      281.39      6.44 o
   2  -2   9     2618.67     2521.05     53.86 o
   3  -2   9     2230.79     2196.16     36.77 o
   4  -2   9      569.20      570.45      8.84 o
   5  -2   9     1563.17     1572.86     22.10 o
   6  -2   9     5232.24     5339.02     70.28 o
   7  -2   9     1243.13     1304.23     24.85 o
   8  -2   9       41.55       44.91      3.85 o
   9  -2   9      910.37      932.93     27.59 o
  10  -2   9      818.58      824.49     25.02 o
  11  -2   9      476.08      500.47     17.32 o
  -8  -1   9      339.74      380.07     18.29 o
  -7  -1   9        0.03        0.37      2.54 o
  -6  -1   9      315.62      311.46      8.87 o
  -5  -1   9     1156.14     1145.47     20.86 o
  -4  -1   9      925.08      916.11     18.84 o
  -3  -1   9      772.50      734.97     12.10 o
  -2  -1   9     1753.78     1723.66     21.95 o
  -1  -1   9     2624.10     2711.64     30.32 o
   0  -1   9      518.53      561.74      9.21 o
   1  -1   9     5681.26     5574.84     97.48 o
   2  -1   9     4049.00     4052.42     69.14 o
   3  -1   9     1831.95     1935.18     22.08 o
   4  -1   9       26.23       25.74      2.59 o
   5  -1   9     3168.75     3160.89     44.30 o
   6  -1   9     1096.86     1118.48     14.26 o
   7  -1   9      989.27     1001.87     22.92 o
   8  -1   9       20.40       32.72      5.77 o
  10  -1   9       84.91       91.75      5.13 o
  11  -1   9       44.21       62.88      5.13 o
  -8   0   9       62.29       66.49      8.66 o
  -7   0   9      987.87     1021.07     19.47 o
  -6   0   9     1091.57     1046.81     19.82 o
  -5   0   9      411.36      407.93     20.69 o
  -4   0   9      871.54      827.69     15.47 o
  -3   0   9     3029.11     3046.32     39.22 o
  -2   0   9     3727.76     3817.64     44.28 o
  -1   0   9     1256.47     1205.31     17.43 o
   0   0   9      997.57     1015.41     14.50 o
   1   0   9     1889.91     1914.44     29.33 o
   2   0   9     1348.57     1298.80     16.52 o
   3   0   9        5.25       10.59      1.00 o
   4   0   9      833.93      871.24     11.43 o
   5   0   9      591.37      617.63     13.89 o
   6   0   9       55.77       54.60      4.91 o
   7   0   9       33.53       35.93      5.77 o
   8   0   9     1646.42     1580.97     47.48 o
   9   0   9      616.46      626.87     24.38 o
  11   0   9      568.04      587.73     18.61 o
  -8   1   9      213.97      232.27     14.12 o
  -7   1   9      787.28      800.11     16.00 o
  -6   1   9      543.06      526.56     12.15 o
  -5   1   9      286.81      294.68      8.42 o
  -4   1   9      887.78      877.41     29.71 o
  -3   1   9      155.16      140.35      4.25 o
  -2   1   9      668.75      774.77     11.53 o
  -1   1   9       41.82       37.97      2.30 o
   0   1   9     4783.06     4851.96     60.30 o
   1   1   9     2282.22     2308.22     34.77 o
   2   1   9      158.49      205.22      4.30 o
   3   1   9     5893.55     5961.58     83.44 o
   4   1   9      959.11      954.78     10.86 o
   5   1   9      214.94      198.42      4.35 o
   6   1   9      170.79      171.34      4.91 o
   7   1   9     3915.21     3856.19    103.94 o
   8   1   9      632.89      691.03     25.67 o
   9   1   9      262.49      309.27     15.40 o
  11   1   9     1807.80     1865.22     51.97 o
  12   1   9      393.16      433.10     15.40 o
  -7   2   9      121.67      118.44      8.02 o
  -6   2   9       83.39       89.89      5.22 o
  -5   2   9     1214.17     1201.34     35.34 o
  -4   2   9      829.40      800.98     15.83 o
  -3   2   9      527.91      528.34     10.17 o
  -2   2   9      352.22      335.51      7.77 o
  -1   2   9     5297.59     5307.84     67.17 o
   0   2   9     2466.25     2461.99     33.43 o
   1   2   9      241.05      268.28      5.38 o
   2   2   9     3459.50     3345.39     39.69 o
   3   2   9     3569.93     3438.24     54.99 o
   4   2   9     1380.81     1364.34     22.32 o
   5   2   9       89.06       80.92      2.39 o
   6   2   9      556.49      567.33     12.50 o
   7   2   9      812.06      816.04     14.42 o
   8   2   9     1158.69     1104.89     36.57 o
   9   2   9      110.58      103.23      2.99 o
  10   2   9     1090.83     1115.42     24.19 o
  11   2   9      259.78      274.62     10.91 o
  12   2   9      374.79      352.90     13.47 o
  -7   3   9       13.75       16.07      4.29 o
  -6   3   9     1614.82     1638.26     28.17 o
  -5   3   9     2736.49     2775.54     58.41 o
  -4   3   9     2815.04     2865.84     45.09 o
  -3   3   9      163.41      157.66      5.12 o
  -2   3   9     1994.41     1989.86     22.98 o
  -1   3   9     1304.50     1290.84     15.61 o
   0   3   9      279.85      286.27      4.50 o
   1   3   9      961.87     1004.54     10.42 o
   2   3   9     2353.17     2316.36     28.85 o
   3   3   9      941.97      939.87     12.60 o
   4   3   9      250.30      273.06      5.60 o
   5   3   9       91.99      102.05      2.63 o
   6   3   9     1373.07     1415.40     28.49 o
   7   3   9       10.36       16.94      1.74 o
   8   3   9     3022.32     3109.63     50.85 o
   9   3   9     1891.54     1906.92     29.49 o
  10   3   9     2259.85     2318.35     35.52 o
  11   3   9      234.82      258.65      6.63 o
  12   3   9     1008.28     1045.88     47.48 o
  -7   4   9      121.68      126.82      8.77 o
  -6   4   9      598.91      594.10     12.89 o
  -5   4   9     1446.15     1485.37     26.62 o
  -4   4   9        0.36        2.60      3.64 o
  -3   4   9      695.59      672.47     19.20 o
  -2   4   9     1525.17     1422.43     17.39 o
  -1   4   9       80.26       87.24      3.59 o
   0   4   9      941.52      972.05     11.51 o
   1   4   9      977.60     1025.75     12.68 o
   2   4   9     1587.81     1526.83     19.66 o
   3   4   9      256.02      270.52      7.23 o
   4   4   9     1361.62     1494.28     26.10 o
   5   4   9     2392.53     2446.14     43.91 o
   6   4   9      708.23      688.46     18.86 o
   7   4   9     3304.59     3324.19     43.00 o
   8   4   9     3678.98     3585.60     53.47 o
   9   4   9     3055.96     3038.64     46.16 o
  10   4   9      396.97      386.35      8.27 o
  11   4   9      174.73      181.31      5.99 o
  12   4   9       79.13       95.66      4.62 o
  -6   5   9      802.34      861.63     22.56 o
  -5   5   9       18.15       21.66      4.50 o
  -4   5   9      359.62      374.27      9.62 o
  -3   5   9     2221.09     2089.25     33.98 o
  -2   5   9        1.04        2.49      1.88 o
  -1   5   9      637.01      697.21     10.46 o
   0   5   9     3772.09     3691.17     42.53 o
   1   5   9      419.21      386.18      6.60 o
   2   5   9      962.37      924.01     13.27 o
   3   5   9      169.82      191.07      4.37 o
   4   5   9     6944.06     6713.92     90.52 o
   5   5   9     2398.91     2408.41     36.81 o
   6   5   9       65.92       85.71      2.55 o
   7   5   9      488.27      495.75     10.08 o
   8   5   9      444.59      429.37      8.97 o
   9   5   9       83.46       87.47      8.22 o
  10   5   9      947.99      935.30     16.83 o
  11   5   9      709.51      746.17     18.14 o
  12   5   9      305.75      327.42      9.40 o
  -6   6   9      115.06      132.29      8.58 o
  -5   6   9      917.82      961.03     18.63 o
  -4   6   9     1365.48     1326.64     23.69 o
  -3   6   9     1491.31     1401.34     24.58 o
  -2   6   9      837.52      757.58     15.09 o
  -1   6   9     1255.51     1309.54     16.05 o
   0   6   9     1486.26     1480.41     20.81 o
   1   6   9       26.64       31.14      2.18 o
   2   6   9     1359.33     1315.41     18.01 o
   3   6   9     1280.04     1388.47     19.77 o
   4   6   9     2758.16     2755.53     37.00 o
   5   6   9       73.53       75.30      3.14 o
   6   6   9     1817.76     1778.25     24.72 o
   7   6   9     2605.10     2582.87     30.50 o
   8   6   9      462.46      432.76      9.59 o
   9   6   9     1304.71     1282.62     21.95 o
  10   6   9     1139.21     1144.03     20.34 o
  11   6   9      173.88      190.12      6.04 o
  12   6   9        7.84       26.19      6.10 o
  -6   7   9      645.58      688.26     46.20 o
  -5   7   9      614.27      627.36     24.62 o
  -4   7   9     1372.60     1303.69     23.53 o
  -3   7   9       63.34       74.14      4.79 o
  -2   7   9      960.54      909.99     17.41 o
  -1   7   9     1201.14     1138.49     20.53 o
   0   7   9     1297.73     1265.60     18.38 o
   1   7   9      744.32      756.85     11.13 o
   2   7   9     1800.74     1816.54     22.37 o
   3   7   9     1103.38     1078.69     21.01 o
   4   7   9     1042.98      998.95     15.74 o
   5   7   9     1537.63     1457.69     21.33 o
   6   7   9     3113.33     3032.16     40.43 o
   7   7   9       87.90       77.66      3.40 o
   8   7   9      260.54      284.19      6.06 o
   9   7   9     1416.62     1337.26     26.44 o
  10   7   9      705.45      683.78     13.91 o
  11   7   9      167.22      195.90      7.31 o
  12   7   9      868.61      918.46     18.08 o
  -5   8   9      844.18      844.61     22.83 o
  -4   8   9       93.64       87.19      5.27 o
  -3   8   9      446.29      424.44     10.59 o
  -2   8   9      992.03      959.38     18.39 o
  -1   8   9       23.13       29.45      3.37 o
   0   8   9       41.60       47.52      4.11 o
   1   8   9     1832.99     1902.58     23.83 o
   2   8   9     2192.51     2222.28     27.02 o
   3   8   9      304.86      305.56      6.30 o
   4   8   9       21.98       25.02      2.31 o
   5   8   9     2605.53     2541.79     35.17 o
   6   8   9       73.03       73.22      5.56 o
   7   8   9     1031.29     1010.38     16.01 o
   8   8   9     1031.89     1006.77     15.82 o
   9   8   9     1600.22     1568.99     22.79 o
  10   8   9       60.66       81.32      7.30 o
  11   8   9      840.10      844.26     17.04 o
  12   8   9      892.03      912.87     18.25 o
  -5   9   9       51.80       62.88      8.98 o
  -4   9   9      423.29      408.34     14.15 o
  -3   9   9      868.63      878.29     22.10 o
  -2   9   9       12.00       22.28      5.45 o
  -1   9   9        1.57       -0.32      2.72 o
   0   9   9     1345.35     1249.75     22.25 o
   1   9   9     1768.41     1800.62     22.96 o
   2   9   9      228.99      230.38      5.38 o
   3   9   9      160.38      152.99      5.60 o
   4   9   9     9530.33     9395.17    184.00 o
   5   9   9       14.90       18.66      2.39 o
   6   9   9       53.89       60.08      3.58 o
   7   9   9      377.87      363.09      7.94 o
   8   9   9     3035.60     2853.60     39.11 o
   9   9   9       77.61      111.13      4.50 o
  10   9   9      186.76      198.00      5.30 o
  11   9   9     1829.20     1786.23     30.99 o
  12   9   9      442.39      441.07     15.06 o
  -4  10   9      771.71      740.07     22.46 o
  -3  10   9      428.47      415.86     10.79 o
  -2  10   9       46.73       45.56      4.81 o
  -1  10   9      219.46      249.77      9.29 o
   0  10   9     2278.92     2196.07     36.07 o
   1  10   9      238.33      236.25      5.77 o
   2  10   9       94.95      103.76      4.02 o
   3  10   9      629.20      635.59      9.38 o
   4  10   9     1998.69     2012.50     26.03 o
   5  10   9      605.73      551.44     10.96 o
   6  10   9      795.74      739.92     13.42 o
   7  10   9     1915.47     1774.84     26.42 o
   8  10   9      713.15      658.08     12.17 o
   9  10   9        9.17       18.58      2.45 o
  10  10   9      348.12      365.97      8.20 o
  11  10   9      429.53      426.51      8.90 o
  -3  11   9        4.92        5.13      5.13 o
  -2  11   9      550.45      575.02     15.61 o
  -1  11   9      421.73      443.97     12.92 o
   0  11   9      324.80      324.75     10.89 o
   1  11   9      120.38      120.83      5.78 o
   2  11   9      705.65      708.17     11.35 o
   3  11   9      804.79      814.23     11.57 o
   4  11   9       56.96       65.61      3.63 o
   5  11   9     2496.61     2399.81     34.69 o
   6  11   9      751.14      693.08     13.17 o
   7  11   9      514.91      464.77     10.07 o
   8  11   9      283.89      305.74      8.52 o
   9  11   9     1482.90     1480.75     23.19 o
  10  11   9      344.91      356.34      8.60 o
  11  11   9       12.49       14.65      2.54 o
  -2  12   9      614.58      671.59     17.62 o
  -1  12   9      146.64      157.09      7.85 o
   0  12   9       78.10       90.49      6.35 o
   1  12   9     2625.52     2529.69     48.77 o
   2  12   9     1199.32     1178.14     21.73 o
   3  12   9       99.43      103.07      4.01 o
   4  12   9      160.97      173.77      4.52 o
   5  12   9     3391.92     3374.84     41.70 o
   6  12   9      159.01      160.27      5.84 o
   7  12   9      251.50      288.52      7.82 o
   8  12   9     1475.12     1440.55     23.17 o
   9  12   9     1332.35     1281.85     21.31 o
  10  12   9       13.17       16.83      2.71 o
  11  12   9       45.20       42.02      4.75 o
  -1  13   9       41.46       47.16      5.39 o
   0  13   9     1461.46     1454.79     31.08 o
   1  13   9      549.66      582.58     23.42 o
   2  13   9       21.78       25.42      5.24 o
   3  13   9      139.58      149.69      7.04 o
   4  13   9     1644.27     1625.53     26.41 o
   5  13   9      105.16      124.23      6.20 o
   6  13   9      179.12      183.55      6.55 o
   7  13   9      689.50      693.68     13.97 o
   8  13   9      904.05      901.81     16.85 o
   9  13   9        8.32        7.03      2.45 o
  10  13   9       14.82       10.13      3.60 o
   0  14   9      785.96      826.86     20.61 o
   1  14   9       50.50       65.07      6.11 o
   2  14   9        0.67        8.98      4.08 o
   3  14   9      749.69      783.94     16.46 o
   4  14   9      158.68      165.22      5.93 o
   5  14   9        2.63       10.87      2.80 o
   6  14   9      591.11      583.01     12.84 o
   7  14   9      915.43      858.85     16.68 o
   8  14   9       95.95       88.93      5.43 o
   9  14   9      351.61      354.75     10.94 o
   2  15   9     1399.22     1356.58     29.93 o
   3  15   9      416.88      409.68     12.92 o
   4  15   9       14.43       14.27      3.57 o
   5  15   9      333.40      352.67     11.07 o
   6  15   9     1118.74     1072.46     22.30 o
   7  15   9       92.55       96.38      5.96 o
   8  15   9      201.59      193.43     12.19 o
  -3 -11  10      516.05      500.80     17.69 o
  -2 -11  10      174.81      177.01     17.32 o
  -1 -11  10      674.67      762.33     22.88 o
   0 -11  10      547.20      536.35     17.81 o
   1 -11  10       24.28       40.23      5.66 o
   2 -11  10      772.23      774.20     21.65 o
  -4 -10  10      174.31      167.47      7.86 o
  -3 -10  10      120.48      127.16      9.75 o
  -2 -10  10      860.20      934.08     24.95 o
  -1 -10  10     1069.03     1118.07     29.20 o
   0 -10  10        0.75        1.20      3.38 o
   1 -10  10      192.67      173.02      9.04 o
   2 -10  10      413.13      402.74     13.79 o
   3 -10  10     1210.17     1201.22     28.87 o
   4 -10  10      218.47      210.15      8.94 o
  -5  -9  10       68.08       63.79     11.55 o
  -4  -9  10      188.05      185.70      7.32 o
  -3  -9  10     1785.98     1751.65     29.82 o
  -2  -9  10     1056.90     1129.89     23.31 o
  -1  -9  10      205.48      210.19     11.55 o
   0  -9  10       74.80       63.82      7.70 o
   1  -9  10     1566.07     1463.21     33.95 o
   2  -9  10       23.14       18.38      4.01 o
   3  -9  10       24.70       28.10      4.01 o
   4  -9  10     1299.07     1352.22     30.14 o
   5  -9  10     1028.24     1053.80     23.59 o
   6  -9  10       48.53       54.54      8.34 o
  -6  -8  10      735.36      709.75     18.59 o
  -5  -8  10       14.61       18.38      4.27 o
  -4  -8  10      376.13      392.35     10.56 o
  -3  -8  10      701.17      718.45     14.80 o
  -2  -8  10      140.93      156.41      7.63 o
  -1  -8  10       69.83       73.06      6.57 o
   0  -8  10     2368.21     2253.17     48.03 o
   1  -8  10     1208.20     1171.07     27.83 o
   2  -8  10       10.62        6.42      3.18 o
   3  -8  10       46.04       51.84      4.93 o
   4  -8  10     1805.17     1795.29     51.97 o
   5  -8  10        8.39        7.47      2.23 o
   6  -8  10      365.58      387.54     18.61 o
   7  -8  10      417.91      408.72     19.25 o
  -6  -7  10      142.01      133.63      7.85 o
  -5  -7  10      875.97      907.55     27.27 o
  -4  -7  10      250.04      265.03     13.30 o
  -3  -7  10      661.20      694.11     14.54 o
  -2  -7  10      107.74      109.90      4.37 o
  -1  -7  10      150.61      148.92      6.75 o
   0  -7  10     1350.83     1310.34     30.56 o
   1  -7  10       11.94       13.13      3.38 o
   2  -7  10     2012.60     1975.27     41.67 o
   3  -7  10      639.16      646.36     16.90 o
   4  -7  10     1098.50     1082.11     24.12 o
   5  -7  10      428.16      439.32     11.04 o
   6  -7  10      694.73      685.26     25.67 o
   7  -7  10      293.11      270.77     14.12 o
  -7  -6  10      127.84      144.67      8.02 o
  -6  -6  10      748.99      758.83     19.28 o
  -5  -6  10     1207.85     1229.38     26.97 o
  -4  -6  10      196.69      210.27      7.43 o
  -3  -6  10      152.77      145.23      5.99 o
  -2  -6  10      618.56      648.03     13.06 o
  -1  -6  10     2148.32     2112.69     36.12 o
   0  -6  10        3.40        2.89      2.72 o
   1  -6  10      622.40      587.35     21.17 o
   2  -6  10     2866.80     2818.03     56.38 o
   3  -6  10      827.53      805.96     19.18 o
   4  -6  10     1055.55     1075.27     23.38 o
   5  -6  10      915.73      931.00     31.44 o
   6  -6  10     1697.82     1632.95     50.05 o
   7  -6  10       50.93       62.88      7.06 o
   8  -6  10      184.50      193.77     11.55 o
  -7  -5  10      218.08      216.12      9.29 o
  -6  -5  10     1222.05     1277.15     28.12 o
  -5  -5  10      160.35      178.03      8.02 o
  -4  -5  10       16.86       15.01      3.57 o
  -3  -5  10      383.20      389.16      8.80 o
  -2  -5  10     1969.62     1919.08     25.90 o
  -1  -5  10      287.35      256.50      7.46 o
   0  -5  10     1425.59     1319.70     29.90 o
   1  -5  10     3583.87     3392.45     66.83 o
   2  -5  10     2575.54     2480.25     49.81 o
   3  -5  10        0.60        6.93      3.85 o
   4  -5  10     1789.94     1770.81     35.44 o
   5  -5  10     2328.75     2279.71     66.09 o
   6  -5  10        2.03       -2.57      3.21 o
   7  -5  10        9.19        9.62      3.85 o
   8  -5  10      793.60      773.80     26.31 o
   9  -5  10      593.34      603.13     21.82 o
  -7  -4  10      731.34      743.58     18.82 o
  -6  -4  10      369.56      362.93     12.19 o
  -5  -4  10      121.58      139.13      7.39 o
  -4  -4  10      974.14      959.72     18.50 o
  -3  -4  10     1469.09     1375.52     21.38 o
  -2  -4  10      135.57      136.95      4.84 o
  -1  -4  10     1571.38     1501.66     24.23 o
   0  -4  10     5140.13     5113.15     70.36 o
   1  -4  10     3956.18     3874.97     89.42 o
   2  -4  10      605.14      594.87     15.15 o
   3  -4  10       82.05       81.76      4.47 o
   4  -4  10      262.67      295.94      6.77 o
   5  -4  10       32.91       34.65      5.13 o
   6  -4  10       15.43       13.47      3.85 o
   7  -4  10      578.11      558.22     19.25 o
   8  -4  10      611.44      621.10     21.17 o
   9  -4  10        5.28       14.12      3.85 o
  -7  -3  10      331.16      332.30     11.34 o
  -6  -3  10      100.05       98.37      6.57 o
  -5  -3  10     1852.01     1811.45     36.52 o
  -4  -3  10     2824.49     2767.27     43.94 o
  -3  -3  10     3171.56     3107.96     37.82 o
  -2  -3  10       61.91       72.50      3.75 o
  -1  -3  10      978.84     1054.17     15.59 o
   0  -3  10      295.74      324.31      7.93 o
   1  -3  10       37.95       46.43      3.82 o
   2  -3  10     1357.81     1377.36     25.14 o
   3  -3  10       50.51       49.25      3.29 o
   4  -3  10     1540.78     1525.44     39.54 o
   5  -3  10      558.71      564.63     19.25 o
   6  -3  10     1300.08     1290.96     37.86 o
   7  -3  10      923.58      954.10     28.87 o
   8  -3  10      324.10      302.21     11.55 o
   9  -3  10     1032.55     1031.74     30.80 o
  10  -3  10      889.67      866.84     26.31 o
  -7  -2  10       65.73       70.40     11.87 o
  -6  -2  10      109.95      107.43      8.02 o
  -5  -2  10      640.37      630.50     16.10 o
  -4  -2  10     1495.28     1447.28     25.32 o
  -3  -2  10       65.47       67.56      3.58 o
  -2  -2  10      629.29      622.15     10.03 o
  -1  -2  10     1134.19     1085.85     13.91 o
   0  -2  10        3.00        4.14      2.07 o
   1  -2  10     2188.68     2198.22     43.56 o
   2  -2  10     2800.63     2787.88     67.30 o
   3  -2  10     2451.21     2341.63     39.18 o
   4  -2  10        8.73       10.89      1.57 o
   5  -2  10     1431.85     1416.08     41.06 o
   6  -2  10     3251.67     3276.16     89.19 o
   7  -2  10      207.76      199.55      8.34 o
   8  -2  10      472.48      448.50     14.76 o
   9  -2  10     1976.43     1949.27     53.26 o
  10  -2  10     1038.00     1119.64     32.08 o
  -7  -1  10      117.74      113.40      6.10 o
  -6  -1  10      551.28      563.71     19.57 o
  -5  -1  10      983.51      948.69     21.78 o
  -4  -1  10        3.10        4.17      2.40 o
  -3  -1  10     1912.21     1913.67     31.68 o
  -2  -1  10     4084.47     4132.49     50.07 o
  -1  -1  10      794.83      802.93     11.62 o
   0  -1  10     1016.16     1035.71     16.49 o
   1  -1  10     2508.26     2534.82     41.35 o
   2  -1  10     1980.00     1925.83     41.31 o
   3  -1  10       60.93       58.75      3.16 o
   4  -1  10      910.24      887.11     14.87 o
   5  -1  10      954.92      994.22     24.27 o
   6  -1  10      249.67      246.07      5.37 o
   7  -1  10       41.46       39.67      2.07 o
   8  -1  10      985.88     1006.72     34.01 o
  -7   0  10     1710.23     1774.99     34.73 o
  -6   0  10     1801.74     1823.27     31.33 o
  -5   0  10      278.36      292.27     13.80 o
  -4   0  10      632.56      608.43     15.41 o
  -3   0  10     1735.52     1711.23     25.29 o
  -2   0  10       83.94       98.34      3.89 o
  -1   0  10      149.13      184.81      5.01 o
   0   0  10     2824.77     2835.28     43.03 o
   1   0  10     1025.42     1001.29     19.29 o
   2   0  10      346.54      337.11      9.29 o
   3   0  10     1829.59     1808.40     22.43 o
   4   0  10     1950.93     1850.53     28.62 o
   5   0  10      941.78      913.87     16.67 o
   6   0  10       91.14       99.72      4.98 o
   7   0  10     2168.62     2303.72     59.35 o
   8   0  10      668.76      744.93     27.59 o
   9   0  10      212.77      240.61     14.12 o
  -7   1  10      388.06      419.33     10.80 o
  -6   1  10        5.41        5.47      2.78 o
  -5   1  10      542.98      527.59     12.24 o
  -4   1  10     1358.62     1326.82     27.90 o
  -3   1  10      124.66      120.73      6.33 o
  -2   1  10      386.16      392.17     12.04 o
  -1   1  10     1570.70     1577.63     22.15 o
   0   1  10     1008.66      996.21     14.64 o
   1   1  10      678.54      624.57     12.07 o
   2   1  10     1181.99     1140.05     17.42 o
   3   1  10     5341.60     5443.24     98.20 o
   4   1  10     1346.64     1387.41     18.89 o
   5   1  10       32.20       32.72      1.85 o
   6   1  10     1906.99     1901.21     38.17 o
   7   1  10     1719.15     1744.65     32.98 o
   8   1  10     1056.40     1096.54     36.57 o
   9   1  10       15.65       26.31      5.77 o
  -7   2  10       89.55       97.51      7.85 o
  -6   2  10      544.41      546.37     12.83 o
  -5   2  10     1449.40     1450.52     25.79 o
  -4   2  10     1318.98     1277.57     22.95 o
  -3   2  10     1206.38     1153.36     20.85 o
  -2   2  10      678.82      695.42     12.07 o
  -1   2  10     4017.99     4004.98     51.33 o
   0   2  10     2239.38     2258.95     29.93 o
   1   2  10      857.01      832.39     13.12 o
   2   2  10      388.87      396.39      9.77 o
   3   2  10     4109.47     4111.88     62.14 o
   4   2  10       30.43       33.46      1.67 o
   5   2  10      697.77      652.14     12.01 o
   6   2  10      539.69      553.33     24.26 o
   7   2  10      166.10      192.74      5.26 o
   8   2  10      118.89      117.90      5.18 o
   9   2  10      927.79      984.90     34.65 o
  10   2  10     1024.28     1072.80     37.21 o
  12   2  10      334.81      336.86     12.19 o
  -7   3  10        1.82       14.12      6.42 o
  -6   3  10     1072.89     1107.42     20.97 o
  -5   3  10     1617.38     1577.93     27.65 o
  -4   3  10        4.68        8.26      2.70 o
  -3   3  10     1091.42     1059.58     31.10 o
  -2   3  10     1476.99     1564.41     29.91 o
  -1   3  10     2045.77     2095.73     35.95 o
   0   3  10      517.47      483.98      9.26 o
   1   3  10     1099.16     1059.62     16.09 o
   2   3  10     1256.86     1260.52     18.16 o
   3   3  10       74.43       71.57      3.21 o
   4   3  10     1520.43     1492.40     24.90 o
   5   3  10     3491.36     3553.01     64.18 o
   6   3  10     1079.34     1089.00     18.72 o
   7   3  10       16.51       36.84      2.87 o
   8   3  10     1175.39     1171.14     23.06 o
   9   3  10     1295.58     1324.96     21.23 o
  10   3  10       43.98       40.21      4.17 o
  11   3  10      985.71     1029.17     30.16 o
  12   3  10     2015.31     2041.02     57.10 o
  -6   4  10      883.94      868.36     19.11 o
  -5   4  10      199.15      209.23      7.29 o
  -4   4  10      227.33      231.58      7.58 o
  -3   4  10     1720.30     1621.67     34.97 o
  -2   4  10      411.98      419.81      9.39 o
  -1   4  10      328.12      341.06      6.74 o
   0   4  10     1909.80     1890.13     21.51 o
   1   4  10     2290.25     2229.54     24.45 o
   2   4  10        6.60        7.52      1.53 o
   3   4  10       50.17       39.92      2.45 o
   4   4  10     2430.27     2408.07     44.28 o
   5   4  10      698.83      715.36     17.13 o
   6   4  10      181.39      231.36     16.72 o
   7   4  10     1385.10     1444.71     23.54 o
   8   4  10     2361.75     2288.95     35.34 o
   9   4  10        0.37        0.90      1.30 o
  10   4  10      679.34      680.60     12.60 o
  11   4  10     2446.64     2535.28     39.13 o
  12   4  10       35.75       37.21      3.21 o
  -6   5  10      153.97      165.59      6.44 o
  -5   5  10      298.60      312.38      9.13 o
  -4   5  10     1287.22     1293.99     23.55 o
  -3   5  10      795.51      745.14     17.92 o
  -2   5  10      359.33      334.19      7.78 o
  -1   5  10      843.22      915.99     19.49 o
   0   5  10     2023.65     1966.35     25.88 o
   1   5  10      203.96      205.48      4.65 o
   2   5  10     1337.32     1302.90     19.12 o
   3   5  10        7.43       11.18      2.63 o
   4   5  10       89.28       84.63      3.80 o
   5   5  10      482.15      531.88      8.19 o
   6   5  10     6351.04     6060.00     86.15 o
   7   5  10     6657.24     6586.80     96.44 o
   8   5  10      945.70      933.69     16.63 o
   9   5  10        4.79       10.22      1.87 o
  10   5  10     1079.90     1079.20     18.81 o
  11   5  10      127.34      140.35      5.56 o
  12   5  10        7.98        8.73      2.14 o
  -6   6  10       85.03       89.19     10.27 o
  -5   6  10      563.06      587.24     17.66 o
  -4   6  10      252.51      250.49      8.04 o
  -3   6  10        0.06       -2.72      2.72 o
  -2   6  10      316.00      334.77      9.02 o
  -1   6  10     2163.59     2090.50     28.62 o
   0   6  10      109.06      117.42      3.87 o
   1   6  10     2660.49     2613.08     31.15 o
   2   6  10     1045.41     1056.79     16.41 o
   3   6  10     7743.31     7672.53     95.45 o
   4   6  10      229.87      350.72      8.47 o
   5   6  10      428.07      432.51      8.26 o
   6   6  10     2096.30     2108.58     29.05 o
   7   6  10     2603.00     2446.08     26.42 o
   8   6  10      156.41      148.36      5.22 o
   9   6  10      747.63      728.95     13.99 o
  10   6  10     1087.94     1098.64     19.67 o
  11   6  10       60.35       62.08      3.70 o
  12   6  10       24.86       28.98      3.22 o
  -5   7  10      296.57      304.24     17.42 o
  -4   7  10       93.36       90.69      5.53 o
  -3   7  10      613.18      581.61     15.19 o
  -2   7  10      937.38      974.03     22.00 o
  -1   7  10     1270.12     1175.03     21.23 o
   0   7  10      198.99      202.27      5.13 o
   1   7  10     1585.52     1547.63     19.97 o
   2   7  10     1309.52     1331.90     18.17 o
   3   7  10     2406.39     2411.18     37.21 o
   4   7  10      596.13      560.90     10.48 o
   5   7  10      375.84      362.87      7.61 o
   6   7  10      615.75      590.46     10.48 o
   7   7  10        0.23        1.79      1.31 o
   8   7  10     1110.80     1096.61     14.31 o
   9   7  10      767.01      757.74     14.96 o
  10   7  10       38.54       40.51      3.43 o
  11   7  10      476.89      478.70     11.01 o
  12   7  10      797.96      795.26     15.95 o
  -5   8  10       29.80       34.45      4.27 o
  -4   8  10      229.74      242.78      8.00 o
  -3   8  10     1395.60     1369.89     29.03 o
  -2   8  10      152.82      153.38      7.38 o
  -1   8  10        0.54        2.80      2.45 o
   0   8  10      440.34      433.00      8.04 o
   1   8  10     1455.38     1454.20     19.21 o
   2   8  10       38.19       51.36      2.86 o
   3   8  10      252.94      228.55      6.16 o
   4   8  10     4137.03     4003.00     53.39 o
   5   8  10      453.67      437.58      9.00 o
   6   8  10      139.95      129.30      4.49 o
   7   8  10     1975.26     1955.61     27.82 o
   8   8  10     2670.57     2534.11     35.00 o
   9   8  10       12.56       14.33      2.38 o
  10   8  10      117.08      121.79      5.27 o
  11   8  10     1764.14     1769.45     31.27 o
  12   8  10      170.12      179.28      6.61 o
  -4   9  10      521.77      498.15     14.16 o
  -3   9  10      207.27      208.46      8.58 o
  -2   9  10      156.35      153.19      7.48 o
  -1   9  10      320.81      339.98     11.11 o
   0   9  10     2905.15     2776.31     43.97 o
   1   9  10      861.50      904.06     13.48 o
   2   9  10       39.22       53.26      7.06 o
   3   9  10     1191.10     1171.13     18.34 o
   4   9  10     4234.68     4169.48     55.64 o
   5   9  10      130.76      133.89      4.78 o
   6   9  10     2017.74     1947.04     28.28 o
   7   9  10      909.36      906.44     15.27 o
   8   9  10      346.29      311.74      7.16 o
   9   9  10       17.25       16.11      2.16 o
  10   9  10      701.81      713.19     11.94 o
  11   9  10      253.39      268.82      8.52 o
  12   9  10        4.75       10.91      3.85 o
  -3  10  10       12.88        7.81      4.81 o
  -2  10  10      465.78      491.66     14.04 o
  -1  10  10      899.70      900.10     21.09 o
   0  10  10      220.33      244.54      8.04 o
   1  10  10       21.03       19.24      3.48 o
   2  10  10     1500.54     1503.91     20.00 o
   3  10  10     1615.21     1592.29     20.63 o
   4  10  10        4.54        6.96      1.98 o
   5  10  10      190.32      189.33      5.90 o
   6  10  10      373.43      360.30      8.44 o
   7  10  10       24.73       23.88      3.84 o
   8  10  10      456.05      420.12      9.13 o
   9  10  10     1012.53     1012.78     17.59 o
  10  10  10      621.63      641.96     11.94 o
  11  10  10      228.46      237.91      8.25 o
  -2  11  10      710.51      759.45     19.04 o
  -1  11  10      314.43      317.46     10.89 o
   0  11  10        1.67        1.92      3.18 o
   1  11  10      547.03      541.23     12.46 o
   2  11  10      331.37      339.39      7.25 o
   3  11  10       32.85       41.21      3.13 o
   4  11  10     1244.16     1218.76     17.79 o
   5  11  10     2861.75     2767.06     39.34 o
   6  11  10      739.06      710.93     13.42 o
   7  11  10       47.58       39.37      3.33 o
   8  11  10     1349.48     1334.87     21.46 o
   9  11  10      999.21      941.04     16.46 o
  10  11  10      200.00      200.25      8.15 o
  11  11  10       55.09       63.48      3.93 o
  -2  12  10      589.35      601.08     16.52 o
  -1  12  10       16.86       13.98      4.29 o
   0  12  10      340.92      352.90     11.80 o
   1  12  10     1443.04     1478.09     31.06 o
   2  12  10       90.00       86.39      5.37 o
   3  12  10      300.86      284.40      6.55 o
   4  12  10     2067.78     2025.50     27.16 o
   5  12  10     1922.19     1864.81     28.68 o
   6  12  10      126.48      112.75      5.21 o
   7  12  10      366.81      390.46     10.47 o
   8  12  10     1256.56     1201.65     20.17 o
   9  12  10       45.97       53.93      4.01 o
  10  12  10       81.36      100.74      6.02 o
   0  13  10     1577.50     1593.20     33.57 o
   1  13  10      531.10      566.62     26.31 o
   2  13  10      186.94      212.40      7.80 o
   3  13  10      748.06      778.53     14.11 o
   4  13  10      572.12      555.00     11.84 o
   5  13  10      100.59      101.65      4.86 o
   6  13  10      155.82      182.28      8.34 o
   7  13  10     1174.96     1179.58     21.22 o
   8  13  10      497.98      528.97     11.72 o
   9  13  10       52.28       44.24      4.01 o
  10  13  10      284.81      291.49      9.29 o
   1  14  10      197.34      207.25      9.53 o
   2  14  10     1002.30      970.57     22.88 o
   3  14  10      316.32      333.62      9.78 o
   4  14  10      164.78      181.55      7.76 o
   5  14  10      195.96      209.75      7.59 o
   6  14  10      930.77      975.70     18.29 o
   7  14  10      291.28      313.37      9.10 o
   8  14  10       51.92       57.85      4.69 o
   9  14  10      278.52      262.88      9.22 o
   3  15  10      139.25      146.29      8.13 o
   4  15  10      257.15      262.90     11.69 o
   5  15  10      712.70      750.69     17.61 o
   6  15  10      143.75      151.74      9.50 o
   7  15  10        6.15        7.59      2.98 o
  -3 -10  11      655.85      631.61     20.19 o
  -2 -10  11      277.77      289.81     13.13 o
  -1 -10  11      306.17      273.96     12.42 o
   0 -10  11      926.58     1072.43     28.29 o
   1 -10  11     2601.35     2676.47     57.03 o
   2 -10  11      133.52      172.59      9.23 o
   3 -10  11      426.62      423.93     14.16 o
  -4  -9  11      946.15      987.75     24.28 o
  -3  -9  11     1317.83     1332.80     32.63 o
  -2  -9  11      691.25      702.88     20.87 o
  -1  -9  11      591.67      629.72     24.06 o
   0  -9  11     1515.53     1525.02     36.22 o
   1  -9  11     1075.58     1026.86     26.27 o
   2  -9  11      306.08      327.34     11.97 o
   3  -9  11      439.60      405.50     13.24 o
   4  -9  11      561.83      567.43     27.59 o
   5  -9  11      201.36      211.74      7.18 o
  -5  -8  11      860.46      926.01     22.11 o
  -4  -8  11     1039.43     1069.66     20.75 o
  -3  -8  11      873.97      892.07     24.03 o
  -2  -8  11      211.25      212.99      8.83 o
  -1  -8  11      352.63      359.07     13.59 o
   0  -8  11      467.42      419.42     14.24 o
   1  -8  11       53.16       58.84      5.90 o
   2  -8  11      389.28      382.65     12.88 o
   3  -8  11      997.96      979.88     23.66 o
   4  -8  11      836.91      816.98     20.00 o
   5  -8  11      503.27      534.34     16.04 o
   6  -8  11      353.18      351.61     17.32 o
  -5  -7  11      614.71      591.17     16.16 o
  -4  -7  11      231.79      225.74      7.76 o
  -3  -7  11       59.03       59.04      4.54 o
  -2  -7  11      515.80      526.02     13.81 o
  -1  -7  11     1690.99     1585.80     38.18 o
   0  -7  11      416.31      409.37     13.83 o
   1  -7  11      540.78      501.22     15.15 o
   2  -7  11      365.74      365.46     12.15 o
   3  -7  11     1232.99     1172.77     26.66 o
   4  -7  11      883.63      885.45     20.63 o
   5  -7  11      574.66      572.33     23.10 o
   6  -7  11      685.44      728.25     27.59 o
   7  -7  11      422.57      444.65     19.25 o
  -6  -6  11      838.90      862.26     21.31 o
  -5  -6  11      978.42     1022.05     23.74 o
  -4  -6  11        5.07        3.60      2.87 o
  -3  -6  11      448.69      481.75     11.32 o
  -2  -6  11     1495.24     1498.11     28.11 o
  -1  -6  11      235.37      234.35      8.50 o
   0  -6  11      414.24      380.57     12.88 o
   1  -6  11     1188.24     1171.63     27.63 o
   2  -6  11     1624.86     1584.74     34.40 o
   3  -6  11      162.16      166.33      7.39 o
   4  -6  11     1535.84     1533.06     44.59 o
   5  -6  11      642.99      657.67     25.02 o
   6  -6  11      233.84      248.31     12.83 o
   7  -6  11        5.30        6.42      3.85 o
   8  -6  11      621.57      603.77     22.46 o
  -6  -5  11     1127.69     1169.40     26.76 o
  -5  -5  11       16.07       16.68      5.13 o
  -4  -5  11      576.19      586.15     13.37 o
  -3  -5  11      991.09      998.41     18.94 o
  -2  -5  11      313.84      317.98      7.32 o
  -1  -5  11        0.26       -0.43      4.34 o
   0  -5  11     1099.78     1056.90     29.51 o
   1  -5  11     2219.09     2150.54     44.85 o
   2  -5  11       34.16       31.64      3.84 o
   3  -5  11      668.98      651.37     16.26 o
   4  -5  11     1925.51     1849.01     37.26 o
   5  -5  11     1179.62     1177.39     37.86 o
   6  -5  11      143.72      129.61      8.98 o
   7  -5  11      770.10      773.16     26.31 o
   8  -5  11      962.96      963.73     31.44 o
  -6  -4  11      110.05      112.41      8.02 o
  -5  -4  11      459.11      494.86     14.24 o
  -4  -4  11     1176.70     1088.82     20.55 o
  -3  -4  11      746.41      762.77     24.62 o
  -2  -4  11       25.65       23.12      2.74 o
  -1  -4  11     3178.31     3138.57     50.88 o
   0  -4  11     1353.12     1299.89     29.69 o
   1  -4  11       15.29       25.02      5.13 o
   2  -4  11      643.83      628.46     16.06 o
   3  -4  11     2968.68     2848.95     55.47 o
   4  -4  11      299.62      316.49      8.94 o
   5  -4  11       81.71       77.64      7.06 o
   6  -4  11      626.18      630.72     21.82 o
   7  -4  11      613.26      624.95     21.82 o
   8  -4  11      184.13      206.60     10.27 o
   9  -4  11      131.90      137.31      7.70 o
  -6  -3  11        4.31        6.34      3.55 o
  -5  -3  11      200.37      208.74     19.25 o
  -4  -3  11      278.94      267.81      8.37 o
  -3  -3  11      154.73      154.41      6.13 o
  -2  -3  11     3906.31     3912.22     43.74 o
  -1  -3  11     5308.22     5167.78     71.92 o
   0  -3  11      641.91      648.74     15.03 o
   1  -3  11       35.36       39.38      4.29 o
   2  -3  11     1372.45     1369.40     29.65 o
   3  -3  11      262.92      275.47      8.58 o
   4  -3  11       25.19       26.75      3.53 o
   5  -3  11      128.67      113.57      7.70 o
   6  -3  11     2110.90     2067.97     59.03 o
   7  -3  11      410.25      413.85     15.40 o
   8  -3  11       18.78       19.25      3.21 o
   9  -3  11      938.67      957.31     28.87 o
  10  -3  11     1167.63     1221.02     35.29 o
  -6  -2  11      779.44      791.08     19.73 o
  -5  -2  11     1408.15     1392.78     34.97 o
  -4  -2  11       99.24       96.74      5.46 o
  -3  -2  11      640.45      634.77     13.55 o
  -2  -2  11     2858.27     2795.99     34.20 o
  -1  -2  11      550.74      596.47     10.64 o
   0  -2  11       10.59       12.96      2.49 o
   1  -2  11     1342.35     1296.12     24.55 o
   2  -2  11     1799.99     1719.54     35.56 o
   3  -2  11      167.20      163.80      6.30 o
   4  -2  11      133.21      135.70      3.91 o
   5  -2  11     1933.67     1875.48     53.90 o
   6  -2  11     1764.21     1742.66     50.05 o
   7  -2  11       14.20       14.12      3.21 o
   8  -2  11      397.57      424.12     14.12 o
   9  -2  11     1266.54     1228.08     34.65 o
  -6  -1  11     2521.57     2520.00     49.22 o
  -5  -1  11      722.17      725.56     18.37 o
  -4  -1  11       59.93       51.11      4.93 o
  -3  -1  11      596.18      571.75     15.74 o
  -2  -1  11     1167.17     1196.99     16.67 o
  -1  -1  11        8.50        7.21      1.97 o
   0  -1  11     2464.44     2546.13     34.93 o
   1  -1  11      959.97      867.60     33.70 o
   2  -1  11        6.57        6.54      2.60 o
   3  -1  11       67.84       73.98      4.47 o
   4  -1  11     1848.20     1949.09     71.86 o
   5  -1  11      464.42      512.66     17.97 o
   6  -1  11      519.46      449.14     15.40 o
   7  -1  11      841.17      840.12     14.44 o
   8  -1  11     2281.39     2206.00     53.90 o
  -6   0  11      172.73      179.43      8.17 o
  -5   0  11        5.82        4.96      3.38 o
  -4   0  11     1727.83     1692.80     34.47 o
  -3   0  11      287.76      285.17     10.52 o
  -2   0  11        0.60        3.50      1.72 o
  -1   0  11     1361.47     1323.10     19.23 o
   0   0  11     2051.05     2050.66     32.67 o
   1   0  11       33.11       40.01      3.84 o
   2   0  11      193.66      188.96     22.46 o
   3   0  11     4116.63     3941.95     70.26 o
   4   0  11     1135.30     1177.53     29.58 o
   5   0  11       19.86       21.53      2.72 o
   6   0  11     1298.28     1290.58     25.59 o
   7   0  11     3252.03     3109.85     44.41 o
   8   0  11      971.71      945.12     33.36 o
   9   0  11      198.13      223.29     14.12 o
  -6   1  11       56.15       61.55      5.85 o
  -5   1  11     1625.71     1631.67     34.03 o
  -4   1  11      612.50      610.33     17.97 o
  -3   1  11      162.39      159.90      9.04 o
  -2   1  11     1854.98     1858.79     26.46 o
  -1   1  11     1173.31     1202.98     17.87 o
   0   1  11      698.81      708.13     14.05 o
   1   1  11      749.97      738.01     20.90 o
   2   1  11     1641.91     1536.79     30.36 o
   3   1  11     2230.00     2071.71     32.45 o
   4   1  11      797.75      777.51     17.21 o
   5   1  11     1054.04      989.23     20.66 o
   6   1  11     1136.37     1173.06     23.74 o
   7   1  11      361.55      351.53      6.70 o
   8   1  11       46.96       66.92      5.77 o
   9   1  11      818.19      880.31     32.08 o
  -6   2  11     1725.41     1781.98     36.50 o
  -5   2  11      877.36      887.45     21.32 o
  -4   2  11      268.37      255.53      9.50 o
  -3   2  11     2372.60     2244.67     45.58 o
  -2   2  11      472.36      513.73     10.03 o
  -1   2  11      226.76      234.22      6.00 o
   0   2  11        1.11        4.09      1.72 o
   1   2  11     3448.87     3441.58     72.41 o
   2   2  11      198.55      184.67      7.59 o
   3   2  11     1334.27     1288.61     21.63 o
   4   2  11      827.28      862.92     12.50 o
   5   2  11     4672.57     4483.07     79.65 o
   6   2  11     1214.86     1250.53     25.13 o
   8   2  11      118.69      137.38      8.66 o
   9   2  11      851.51      845.03     31.44 o
  10   2  11        9.64       10.27      5.77 o
  -6   3  11      349.63      362.92     11.77 o
  -5   3  11       94.23      103.65      6.81 o
  -4   3  11      584.59      543.42     14.74 o
  -3   3  11     1362.67     1405.57     24.82 o
  -2   3  11      692.33      676.10     12.27 o
  -1   3  11      114.26      124.16      6.02 o
   0   3  11     1691.06     1712.23     23.80 o
   1   3  11      716.72      723.50     20.65 o
   2   3  11     4140.15     4083.75     71.13 o
   3   3  11      109.26      111.09      4.58 o
   4   3  11     2474.70     2504.13     38.38 o
   5   3  11     1007.26     1058.73     23.35 o
   6   3  11      168.19      144.35      5.82 o
   7   3  11     1401.21     1402.10     39.14 o
   8   3  11     1564.06     1547.09     26.29 o
   9   3  11      336.95      357.01      6.96 o
  10   3  11      429.89      449.21     19.57 o
  11   3  11      477.66      482.50     15.40 o
  -6   4  11        8.55        5.45      3.55 o
  -5   4  11       33.64       31.15      4.54 o
  -4   4  11     2739.44     2649.64     51.04 o
  -3   4  11      462.46      513.78     21.49 o
  -2   4  11      978.23      926.18     22.00 o
  -1   4  11      439.10      412.86      8.58 o
   0   4  11     3363.65     3350.45     39.39 o
   1   4  11      141.56      141.17      5.46 o
   2   4  11      124.37      121.52      3.81 o
   3   4  11     3420.94     3336.32     50.61 o
   4   4  11      962.80      932.06     16.57 o
   5   4  11        2.05        3.80      1.58 o
   6   4  11      510.27      513.14     12.79 o
   7   4  11     1921.42     1839.19     29.48 o
   8   4  11      107.06      115.19      4.14 o
   9   4  11      513.12      501.69      9.72 o
  10   4  11     1406.62     1434.01     23.32 o
  11   4  11     1023.05     1019.05     23.59 o
  12   4  11      153.59      166.82      8.34 o
  -5   5  11      761.85      789.84     19.45 o
  -4   5  11      592.39      584.66     15.65 o
  -3   5  11       12.95       22.76      4.17 o
  -2   5  11      492.61      476.47     10.12 o
  -1   5  11     2746.55     2671.00     32.86 o
   0   5  11      335.74      329.43      6.55 o
   1   5  11      743.42      731.04      9.93 o
   2   5  11     1363.50     1345.04     17.99 o
   3   5  11     3497.25     3360.92     44.51 o
   4   5  11      118.16      148.28      6.04 o
   5   5  11      739.02      715.28     13.45 o
   6   5  11      911.73      942.90     14.98 o
   7   5  11     1739.20     1582.12     26.28 o
   8   5  11      356.45      313.07      7.49 o
   9   5  11     2225.00     2207.08     34.94 o
  10   5  11     1586.85     1640.85     26.83 o
  11   5  11        1.39        4.76      2.66 o
  12   5  11       76.29       77.54      4.01 o
  -5   6  11      144.35      153.35      7.85 o
  -4   6  11       66.35       62.78      5.66 o
  -3   6  11      777.12      721.14     17.92 o
  -2   6  11      754.27      814.75     14.58 o
  -1   6  11     2835.80     2667.83     37.24 o
   0   6  11      436.44      455.14      8.14 o
   1   6  11      578.73      591.85      9.47 o
   2   6  11        6.38        4.15      1.88 o
   3   6  11      921.58      901.39     17.01 o
   4   6  11     3503.20     3515.09     53.21 o
   5   6  11     2187.90     2154.04     34.18 o
   6   6  11     2279.54     2254.40     27.61 o
   7   6  11      673.37      618.32      8.94 o
   8   6  11     1374.50     1338.84     23.08 o
   9   6  11      263.04      271.70      7.25 o
  10   6  11      112.42      119.87      4.60 o
  11   6  11     1092.03     1141.75     20.28 o
  12   6  11      313.34      324.31      8.11 o
  -4   7  11       90.46       93.04      6.57 o
  -3   7  11      140.27      160.27      7.71 o
  -2   7  11      557.32      514.71     14.29 o
  -1   7  11        0.01       -2.33      2.33 o
   0   7  11      648.85      635.50     10.39 o
   1   7  11     1194.56     1198.89     16.27 o
   2   7  11      360.39      359.93      8.18 o
   3   7  11     2130.14     2197.72     35.49 o
   4   7  11     1248.38     1193.59     21.28 o
   5   7  11     1558.11     1475.51     21.97 o
   6   7  11       12.01       12.10      1.83 o
   7   7  11     1801.83     1647.63     29.54 o
   8   7  11      844.37      840.52     16.20 o
   9   7  11      825.32      813.20     15.88 o
  10   7  11       26.83       29.28      3.05 o
  11   7  11      473.20      481.57     10.94 o
  12   7  11      544.63      587.42     12.78 o
  -4   8  11      320.18      320.88     11.05 o
  -3   8  11      378.24      384.68     12.25 o
  -2   8  11       14.76       21.20      6.10 o
  -1   8  11     1821.22     1722.61     29.51 o
   0   8  11     2177.99     2161.12     35.17 o
   1   8  11      842.44      834.04     12.59 o
   2   8  11       29.01       44.05      2.65 o
   3   8  11     2669.48     2687.81     36.68 o
   4   8  11     3836.05     3750.24     57.18 o
   5   8  11      144.87      144.32      4.84 o
   6   8  11       57.72       64.70      3.69 o
   7   8  11     1823.19     1734.65     25.28 o
   8   8  11      820.94      778.45     16.48 o
   9   8  11        1.56        2.81      1.93 o
  10   8  11      425.40      410.19     10.18 o
  11   8  11      582.38      574.58     12.85 o
  12   8  11        2.66       17.97      4.49 o
  -3   9  11      173.90      183.83      8.62 o
  -2   9  11      449.13      476.71     14.06 o
  -1   9  11      928.41      963.84     22.22 o
   0   9  11     1138.26     1110.72     20.83 o
   1   9  11      249.55      240.95      5.91 o
   2   9  11      346.04      359.43      7.71 o
   3   9  11     2345.88     2331.15     32.68 o
   4   9  11      459.84      451.10     14.68 o
   5   9  11      133.30      136.44      4.93 o
   6   9  11     1099.82     1097.14     17.88 o
   7   9  11      437.43      414.31      8.96 o
   8   9  11      631.48      574.97     10.93 o
   9   9  11      493.53      499.01      9.63 o
  10   9  11      630.85      611.09     13.71 o
  11   9  11       15.93       44.88      4.39 o
  -3  10  11      153.82      142.39      8.02 o
  -2  10  11     1156.87     1260.43     31.44 o
  -1  10  11      463.62      424.78     12.92 o
   0  10  11       39.00       47.89      4.20 o
   1  10  11      284.84      295.42      8.57 o
   2  10  11      560.71      604.88     10.22 o
   3  10  11      130.53      115.81      5.03 o
   4  10  11     1955.06     1868.27     31.91 o
   5  10  11     1462.81     1432.26     22.63 o
   6  10  11     1254.56     1217.73     19.78 o
   7  10  11      217.41      209.38      7.41 o
   8  10  11      946.52      904.42     15.59 o
   9  10  11      171.39      191.87      5.75 o
  10  10  11      457.96      469.14      9.53 o
  11  10  11      103.47       94.30      5.91 o
  -2  11  11      400.63      398.01     13.13 o
  -1  11  11        4.75       14.12      4.08 o
   0  11  11      810.86      849.43     27.91 o
   1  11  11     1675.81     1693.52     29.22 o
   2  11  11      638.36      634.03     11.87 o
   3  11  11       37.09       40.94      3.68 o
   4  11  11      255.97      272.67      8.34 o
   5  11  11     1564.36     1543.51     24.46 o
   6  11  11      130.36      115.59      6.39 o
   7  11  11      544.36      521.44     11.07 o
   8  11  11      604.83      623.59     14.08 o
   9  11  11     1080.34     1033.17     17.63 o
  10  11  11      181.59      191.61      5.97 o
  11  11  11      358.78      387.64     10.59 o
  -1  12  11       14.88       10.94      5.45 o
   0  12  11      793.41      823.41     20.19 o
   1  12  11      507.71      479.61     13.79 o
   2  12  11      254.29      260.37      8.11 o
   3  12  11      386.74      411.09      8.08 o
   4  12  11     1042.37     1061.26     18.25 o
   5  12  11       13.40       13.79      2.78 o
   6  12  11      309.00      289.67      8.07 o
   7  12  11      617.00      586.11     12.23 o
   8  12  11     1532.49     1469.11     23.76 o
   9  12  11      103.40      155.49      5.92 o
  10  12  11      318.75      338.43      9.50 o
   0  13  11      378.92      395.40     13.80 o
   1  13  11      181.02      182.40     12.19 o
   2  13  11     1557.23     1576.43     27.86 o
   3  13  11     1387.42     1416.44     43.64 o
   4  13  11      506.55      515.12     11.85 o
   5  13  11      280.71      294.12      8.65 o
   6  13  11      431.88      427.79     10.61 o
   7  13  11      469.76      463.78     11.01 o
   8  13  11       66.26       78.69      4.99 o
   9  13  11      576.50      563.79     13.88 o
   2  14  11     1207.12     1236.18     32.08 o
   3  14  11       44.71       47.00      4.62 o
   4  14  11        8.43        3.28      3.07 o
   5  14  11      824.41      849.93     17.78 o
   6  14  11      319.61      317.65      9.32 o
   7  14  11       64.82       72.25      5.06 o
   8  14  11      242.40      263.16     12.68 o
   5  15  11      554.33      578.11     24.38 o
  -2  -9  12        3.54        0.05      6.10 o
  -1  -9  12     1046.82     1079.26     53.58 o
   0  -9  12     2271.03     2383.11     52.08 o
   1  -9  12      139.12      144.52     13.80 o
   2  -9  12       19.36       21.00      4.47 o
   3  -9  12      918.57      916.17     23.38 o
   4  -9  12      129.13      133.14      7.09 o
  -3  -8  12       33.49       43.76      6.76 o
  -2  -8  12      587.20      635.31     19.73 o
  -1  -8  12     1453.46     1580.28     45.56 o
   0  -8  12      565.80      562.44     17.62 o
   1  -8  12      219.75      199.07      9.68 o
   2  -8  12      291.27      267.29     10.60 o
   3  -8  12      401.50      391.81     12.78 o
   4  -8  12      149.07      157.36      7.23 o
   5  -8  12     1132.87     1164.56     41.06 o
  -4  -7  12       67.87       75.57      5.63 o
  -3  -7  12      188.17      197.98     10.89 o
  -2  -7  12     1290.17     1276.30     25.62 o
  -1  -7  12      134.07      135.52     10.27 o
   0  -7  12      219.98      208.10      9.75 o
   1  -7  12      718.58      654.59     19.89 o
   2  -7  12     1971.30     1925.19     41.62 o
   3  -7  12       15.15       18.66      3.55 o
   4  -7  12      835.76      867.83     20.63 o
   5  -7  12      812.72      807.17     30.16 o
   6  -7  12      203.75      204.68     12.83 o
  -5  -6  12      105.77      117.81      7.23 o
  -4  -6  12      289.48      282.69      8.92 o
  -3  -6  12     1382.08     1396.00     24.80 o
  -2  -6  12     1030.20     1044.90     21.80 o
  -1  -6  12        0.26       -2.92      2.92 o
   0  -6  12      257.45      250.77     10.65 o
   1  -6  12     1149.94     1130.64     27.18 o
   2  -6  12       10.25        8.98      3.18 o
   3  -6  12      198.79      201.74      8.13 o
   4  -6  12     1369.16     1390.93     29.69 o
   5  -6  12     1041.39      993.88     34.65 o
   6  -6  12        6.62       19.25      5.13 o
   7  -6  12      251.57      261.78     13.47 o
  -5  -5  12        5.90        7.09      3.79 o
  -4  -5  12     1399.51     1534.62     27.33 o
  -3  -5  12      771.60      793.83     15.94 o
  -2  -5  12       16.59       18.45      3.67 o
  -1  -5  12      428.50      423.94     14.50 o
   0  -5  12     1081.88     1029.28     25.61 o
   1  -5  12      267.35      264.85     13.15 o
   2  -5  12       56.54       68.17      5.66 o
   3  -5  12     1042.56     1036.77     23.93 o
   4  -5  12      972.86      984.37     22.01 o
   5  -5  12      176.73      184.15     10.91 o
   6  -5  12      355.33      365.09     16.04 o
   7  -5  12      641.67      630.08     23.10 o
   8  -5  12      143.43      137.31      8.98 o
  -5  -4  12     1424.23     1500.92     32.17 o
  -4  -4  12      533.73      534.72     12.62 o
  -3  -4  12      127.78      122.93      5.59 o
  -2  -4  12      602.84      624.09     10.41 o
  -1  -4  12     1957.94     2026.53     35.34 o
   0  -4  12      127.36      110.89      6.81 o
   1  -4  12      144.48      147.84      9.30 o
   2  -4  12     1827.27     1765.99     37.58 o
   3  -4  12     1189.10     1147.31     25.56 o
   5  -4  12     1126.15     1169.05     37.86 o
   6  -4  12      866.64      894.43     29.51 o
   7  -4  12      447.07      470.31     17.97 o
   8  -4  12      133.75      127.04      8.34 o
   9  -4  12     1499.64     1595.73     46.84 o
  -6  -3  12      557.93      606.47     17.01 o
  -5  -3  12     1002.49      998.52     23.34 o
  -4  -3  12        0.86        2.74      2.72 o
  -3  -3  12      211.93      204.44      7.07 o
  -2  -3  12      773.43      813.61     12.64 o
  -1  -3  12     1305.20     1229.45     19.90 o
   0  -3  12      695.19      666.29     25.02 o
   1  -3  12     2253.09     2123.61     50.69 o
   2  -3  12     1731.30     1676.12     35.56 o
   3  -3  12      250.61      228.35     11.55 o
   4  -3  12      724.76      764.74     17.25 o
   5  -3  12     1297.71     1265.93     39.14 o
   6  -3  12     2019.67     1970.44     57.10 o
   7  -3  12      144.36      143.08      8.34 o
   8  -3  12      492.77      479.94     16.68 o
   9  -3  12      788.83      800.11     25.02 o
  -6  -2  12      342.94      379.67     24.38 o
  -5  -2  12       83.17       83.35      6.30 o
  -4  -2  12     1068.70      996.32     22.83 o
  -3  -2  12     2389.68     2335.17     38.00 o
  -2  -2  12     3086.66     3064.65     37.50 o
  -1  -2  12      152.67      148.09      6.72 o
   0  -2  12     1645.55     1547.60     27.29 o
   1  -2  12      745.51      740.92     15.01 o
   2  -2  12      679.76      664.18     16.97 o
   3  -2  12      129.26      165.82      6.76 o
   4  -2  12      861.32      826.39     23.42 o
   5  -2  12      324.59      312.47     13.47 o
   6  -2  12      203.04      200.83      9.62 o
   7  -2  12       55.95       57.75      5.13 o
   8  -2  12      635.78      630.08     19.89 o
   9  -2  12      385.53      401.02     13.47 o
  -6  -1  12      132.57      149.33      8.17 o
  -5  -1  12        1.30        4.37      3.55 o
  -4  -1  12     2917.46     2895.86     55.11 o
  -3  -1  12     1164.58     1165.33     29.22 o
  -2  -1  12      293.96      290.85      6.52 o
  -1  -1  12        6.18        5.26      1.65 o
   0  -1  12     2523.49     2632.21     36.60 o
   1  -1  12       10.05        8.03      2.65 o
   2  -1  12       12.11       40.62      3.84 o
   3  -1  12     1278.96     1258.30     25.15 o
   4  -1  12      582.67      550.82     10.57 o
   5  -1  12      310.37      297.01      8.13 o
   6  -1  12      483.06      490.35     11.23 o
   7  -1  12     1144.82     1166.08     36.89 o
   8  -1  12      288.96      334.93     11.55 o
  -6   0  12       83.60       71.95      6.35 o
  -5   0  12      854.98      911.27     53.58 o
  -4   0  12      247.73      268.43     13.15 o
  -3   0  12       88.08       81.18      4.88 o
  -2   0  12      203.27      206.97      5.47 o
  -1   0  12     1731.89     1762.23     24.89 o
   0   0  12       22.24       21.52      3.10 o
   1   0  12      521.36      506.16     13.59 o
   2   0  12     2383.45     2432.36     45.97 o
   3   0  12      860.51      894.78     19.04 o
   4   0  12      533.82      556.13     12.47 o
   5   0  12      570.60      558.38     13.86 o
   6   0  12     4726.59     4608.30     82.04 o
   7   0  12      935.95      942.90     19.69 o
   8   0  12      185.22      178.08      9.62 o
   9   0  12     1598.67     1698.39     53.90 o
  -6   1  12      413.17      428.79     22.14 o
  -5   1  12     1357.57     1309.55     28.81 o
  -4   1  12       25.30       33.57      4.29 o
  -3   1  12      232.38      224.63      7.62 o
  -2   1  12     1801.69     1804.03     25.96 o
  -1   1  12     1404.11     1376.57     20.30 o
   0   1  12      627.25      651.30     18.16 o
   1   1  12      275.71      306.96     10.20 o
   2   1  12     1932.16     1928.25     37.38 o
   3   1  12      974.59      978.93     20.61 o
   4   1  12     1631.88     1501.52     24.39 o
   5   1  12     2775.35     2637.20     49.23 o
   6   1  12     1481.41     1405.66     28.21 o
   7   1  12       41.05       34.35      2.92 o
   8   1  12      730.38      737.99     15.54 o
   9   1  12      359.83      402.94     19.89 o
  10   1  12       60.80       82.77     10.27 o
  -5   2  12      536.83      540.09     15.43 o
  -4   2  12      732.92      709.73     18.13 o
  -3   2  12     1421.32     1399.04     24.90 o
  -2   2  12     1171.76     1171.81     18.42 o
  -1   2  12       78.81       88.05      5.04 o
   0   2  12     1806.45     1762.44     29.34 o
   1   2  12      656.93      633.12     16.06 o
   2   2  12     2727.61     2606.83     48.90 o
   3   2  12       62.91       67.09      4.62 o
   4   2  12     1008.99      967.30     16.98 o
   5   2  12      782.33      843.07     12.37 o
   6   2  12      153.03      110.71      5.34 o
   7   2  12     2058.71     2003.61     38.22 o
   8   2  12     1429.39     1445.89     32.40 o
   9   2  12      662.75      702.58     28.23 o
  10   2  12      389.16      460.69     21.82 o
  -5   3  12       94.12      103.96      7.26 o
  -4   3  12      718.47      693.23     17.68 o
  -3   3  12      379.47      414.77     12.83 o
  -2   3  12       39.87       37.22      3.78 o
  -1   3  12      170.04      176.11      5.41 o
   0   3  12     1414.23     1399.76     20.30 o
   1   3  12        7.07       11.93      2.54 o
   2   3  12      461.27      448.85     10.32 o
   3   3  12     1775.98     1725.98     28.40 o
   4   3  12     3497.91     3347.55     50.58 o
   5   3  12      429.14      475.36      8.15 o
   6   3  12      124.09      166.54      6.41 o
   7   3  12     2182.85     2096.95     43.63 o
   8   3  12      126.28      164.17      6.11 o
   9   3  12        5.99       11.55      5.13 o
  10   3  12     1412.45     1453.29     48.76 o
  11   3  12      448.44      470.96     23.10 o
  -5   4  12      234.69      213.28      9.29 o
  -4   4  12      497.98      521.55     14.74 o
  -3   4  12      123.89      123.65      6.76 o
  -2   4  12      598.33      600.69     13.26 o
  -1   4  12     1068.05     1057.34     16.89 o
   0   4  12     1613.18     1595.20     28.40 o
   1   4  12       27.48       29.03      2.93 o
   2   4  12     3078.43     2922.31     60.11 o
   3   4  12     2214.07     2182.22     34.84 o
   4   4  12      746.33      715.34     13.82 o
   5   4  12      477.62      490.76     10.15 o
   6   4  12     2787.54     2630.14     49.51 o
   7   4  12      481.17      485.02     12.58 o
   8   4  12       67.12       90.22      4.59 o
   9   4  12      798.18      780.65     14.25 o
  10   4  12      544.96      556.75     10.42 o
  11   4  12       76.03       79.98     10.59 o
  -5   5  12      774.95      772.64     25.67 o
  -4   5  12      497.99      517.37     14.74 o
  -3   5  12      137.10      160.38      7.67 o
  -2   5  12     1148.92     1090.01     20.61 o
  -1   5  12     2291.51     2236.09     31.95 o
   0   5  12      292.20      290.32      6.30 o
   1   5  12     1016.20     1031.33     15.08 o
   2   5  12     2859.50     2875.08     43.81 o
   3   5  12     1662.75     1643.71     24.09 o
   4   5  12      380.73      350.70      8.79 o
   5   5  12      264.80      272.05      7.21 o
   6   5  12      788.56      748.66     19.78 o
   7   5  12       87.30       98.97      9.30 o
   8   5  12     1078.66     1015.86     26.28 o
   9   5  12     1175.12     1153.47     20.12 o
  10   5  12      512.14      505.00     10.36 o
  11   5  12      134.99      142.91      4.60 o
  -4   6  12       44.12       38.60      5.45 o
  -3   6  12      152.94      161.60     14.44 o
  -2   6  12      584.86      576.05     15.41 o
  -1   6  12      465.24      466.48     10.03 o
   0   6  12      782.80      792.28     14.06 o
   1   6  12      751.73      782.13     10.81 o
   2   6  12     1526.86     1511.29     20.35 o
   3   6  12       92.90       92.74      4.15 o
   4   6  12      467.40      454.52      9.02 o
   5   6  12       76.85      100.09      3.75 o
   6   6  12       75.18      121.95      4.64 o
   7   6  12     1935.54     1850.74     25.82 o
   8   6  12     1700.02     1694.76     28.45 o
   9   6  12     1259.51     1237.35     21.75 o
  10   6  12      274.26      289.49      8.74 o
  11   6  12      250.20      230.40      6.58 o
  -4   7  12      339.24      341.07     11.56 o
  -3   7  12     1124.44     1178.09     26.31 o
  -2   7  12      147.94      135.61      7.22 o
  -1   7  12       72.62       57.21      4.13 o
   0   7  12      270.61      275.70      6.35 o
   1   7  12      183.84      182.79      4.83 o
   2   7  12      570.44      584.62     11.29 o
   3   7  12     6035.60     5896.80     87.25 o
   4   7  12     2703.19     2617.15     41.53 o
   5   7  12      207.81      207.92     14.06 o
   6   7  12      133.33      151.05      4.71 o
   7   7  12     1635.63     1487.09     19.29 o
   8   7  12      486.97      494.21     11.37 o
   9   7  12       25.51       27.41      4.13 o
  10   7  12      492.99      502.19     13.05 o
  11   7  12      952.88      955.06     18.11 o
  -3   8  12       46.92       40.35      5.20 o
  -2   8  12       36.21       33.22      7.70 o
  -1   8  12      775.94      767.95     16.13 o
   0   8  12     1237.80     1174.84     21.58 o
   1   8  12       42.44       39.93      2.90 o
   2   8  12     1062.77     1060.39     17.54 o
   3   8  12     2084.18     2065.10     34.52 o
   4   8  12     1614.29     1602.35     27.83 o
   5   8  12      116.16      128.50      5.40 o
   6   8  12     1075.56     1040.06     17.04 o
   7   8  12      955.01      961.26     15.77 o
   8   8  12       93.29       79.90      2.86 o
   9   8  12      160.73      159.18      6.04 o
  10   8  12      908.38      941.08     18.34 o
  11   8  12      701.99      713.68     15.01 o
  -3   9  12      139.25      142.97      8.17 o
  -2   9  12      748.16      735.24     18.82 o
  -1   9  12     1287.76     1363.69     29.24 o
   0   9  12       38.13       33.36      3.87 o
   1   9  12      629.92      648.73     12.05 o
   2   9  12      681.19      717.97     13.45 o
   3   9  12      939.94      911.48     15.78 o
   4   9  12        6.60        3.77      3.95 o
   5   9  12     1527.27     1491.06     26.22 o
   6   9  12      748.37      738.58     13.46 o
   7   9  12      299.28      274.75      7.01 o
   8   9  12      592.25      549.15     10.70 o
   9   9  12      348.09      350.82      7.57 o
  10   9  12      215.76      212.78      9.17 o
  11   9  12       29.76       33.10      4.78 o
  -2  10  12     1531.15     1526.44     50.37 o
  -1  10  12       20.81       17.72      5.13 o
   0  10  12      734.09      770.75     16.34 o
   1  10  12     1273.18     1283.21     23.13 o
   2  10  12      800.15      806.90     12.42 o
   3  10  12      156.22      168.02      6.27 o
   4  10  12     1262.83     1240.88     29.80 o
   5  10  12      680.68      642.73     23.64 o
   6  10  12       91.70       91.05      4.66 o
   7  10  12      387.02      354.44      8.58 o
   8  10  12     1322.38     1264.43     20.28 o
   9  10  12      110.17      110.21      4.50 o
  10  10  12      118.99      124.24      7.05 o
  11  10  12      531.57      558.05     15.53 o
  -1  11  12        9.43       14.39      4.29 o
   0  11  12      522.59      553.59     15.41 o
   1  11  12      489.81      493.31     12.00 o
   2  11  12      182.36      193.72      6.76 o
   3  11  12      348.85      335.76      8.72 o
   4  11  12     1171.67     1164.88     22.81 o
   5  11  12      206.63      209.69      7.76 o
   6  11  12      147.99      145.65      5.58 o
   7  11  12     1473.44     1417.24     22.67 o
   8  11  12      363.77      383.61     10.09 o
   9  11  12       15.46       20.14      3.37 o
  10  11  12      234.84      235.87      6.57 o
   0  12  12      563.00      562.30     16.06 o
   1  12  12        5.76       12.28      8.79 o
   2  12  12      365.28      393.70     10.35 o
   3  12  12     1160.98     1191.01     23.30 o
   4  12  12       13.90       18.19      3.04 o
   5  12  12      153.84      149.79      6.78 o
   6  12  12      766.41      731.93     14.63 o
   7  12  12      424.12      427.22     10.27 o
   8  12  12      198.76      212.32      8.61 o
   9  12  12       84.01       92.05      7.04 o
  10  12  12      957.76      980.41     32.72 o
   1  13  12       27.17       25.02      4.75 o
   2  13  12      895.19      959.93     26.48 o
   3  13  12      287.62      306.62     12.22 o
   4  13  12       73.12       75.62      6.27 o
   5  13  12      485.84      468.30     12.95 o
   6  13  12      367.53      342.41      9.33 o
   7  13  12      161.70      156.44      6.39 o
   8  13  12       44.93       66.47      7.32 o
   9  13  12     1336.96     1321.49     37.44 o
   3  14  12        3.79        5.77      4.08 o
   4  14  12      669.22      664.29     19.70 o
   5  14  12      468.57      467.03     13.19 o
   6  14  12       50.12       47.23      5.74 o
   7  14  12      153.06      179.13      7.00 o
  -2  -8  13     1127.99     1187.01     43.63 o
  -1  -8  13      522.25      539.81     18.34 o
   0  -8  13       28.92       41.78      5.85 o
   1  -8  13     1370.77     1413.16     33.95 o
   2  -8  13      868.94      865.34     23.02 o
   3  -8  13       42.93       46.57      5.20 o
   4  -8  13       25.78       31.64      5.77 o
  -3  -7  13     1762.43     1855.42     41.67 o
  -2  -7  13     1738.35     1646.72     37.62 o
  -1  -7  13       12.55       17.60      4.75 o
   0  -7  13      436.94      452.17     15.61 o
   1  -7  13      630.37      609.86     18.08 o
   2  -7  13      114.58      102.33      6.93 o
   3  -7  13       64.64       59.17      5.55 o
   4  -7  13      879.04      875.13     20.80 o
   5  -7  13      697.19      725.68     28.23 o
  -4  -6  13      671.14      702.37     35.61 o
  -3  -6  13      441.85      450.75     15.86 o
  -2  -6  13        8.51        4.67      4.62 o
  -1  -6  13      884.62      877.47     24.24 o
   0  -6  13      750.87      695.70     22.78 o
   1  -6  13      273.79      263.28     10.86 o
   2  -6  13        1.21        3.21      2.92 o
   3  -6  13      769.50      777.69     19.82 o
   4  -6  13     1344.29     1356.00     29.40 o
   5  -6  13      326.83      313.11     16.04 o
   6  -6  13       91.30      101.38      8.98 o
  -4  -5  13     1220.33     1235.25     26.04 o
  -3  -5  13      293.80      305.30     12.92 o
  -2  -5  13      184.49      194.19      7.02 o
  -1  -5  13     1171.58     1115.60     28.54 o
   0  -5  13      181.74      199.01      9.75 o
   1  -5  13        8.07        8.34      3.18 o
   2  -5  13      725.82      702.14     18.73 o
   3  -5  13      722.49      736.68     18.73 o
   4  -5  13      325.10      343.25     10.17 o
   5  -5  13      204.18      184.15     11.55 o
   6  -5  13      399.56      374.71     16.68 o
   7  -5  13      293.13      299.00     14.76 o
  -4  -4  13      396.61      419.76     12.43 o
  -3  -4  13      172.78      191.34      9.56 o
  -2  -4  13      197.07      204.31      7.13 o
  -1  -4  13     1643.18     1642.48     29.99 o
   0  -4  13      255.39      262.74     10.86 o
   1  -4  13     1000.45     1001.79     26.31 o
   2  -4  13      555.43      527.95     15.15 o
   3  -4  13      847.85      841.71     20.09 o
   4  -4  13      246.60      238.95     13.80 o
   5  -4  13     1644.87     1622.68     50.05 o
   6  -4  13      945.78      946.40     32.08 o
   7  -4  13       93.23       94.32      7.70 o
   8  -4  13      704.45      683.33     23.74 o
  -5  -3  13      160.04      175.15      8.48 o
  -4  -3  13      383.28      427.50     12.95 o
  -3  -3  13      623.85      637.54     17.30 o
  -2  -3  13     1014.98     1008.87     17.90 o
  -1  -3  13      153.93      143.23      5.76 o
   0  -3  13      236.49      237.54     13.95 o
   1  -3  13     2654.87     2524.21     52.33 o
   2  -3  13     1401.42     1365.09     30.56 o
   3  -3  13       32.47       26.24      3.85 o
   4  -3  13      445.42      425.91     11.40 o
   5  -3  13     1550.67     1478.31     45.56 o
   6  -3  13       54.45       53.26      6.42 o
   7  -3  13       72.95       66.73      7.06 o
   8  -3  13     1375.34     1319.83     39.78 o
   9  -3  13      344.05      359.31     13.47 o
  -5  -2  13      316.93      345.70     18.61 o
  -4  -2  13      408.75      419.45     12.78 o
  -3  -2  13      475.86      467.62     11.29 o
  -2  -2  13      324.71      342.82      8.26 o
  -1  -2  13      799.08      803.89     14.78 o
   0  -2  13     1440.94     1374.15     25.10 o
   1  -2  13     1343.05     1283.26     23.34 o
   2  -2  13       49.62       41.02      3.57 o
   3  -2  13     1380.81     1391.50     29.85 o
   4  -2  13     1240.66     1177.26     25.03 o
   5  -2  13        3.55        7.70      3.85 o
   6  -2  13      210.97      213.02     10.91 o
   7  -2  13     1109.02     1106.81     34.01 o
   8  -2  13      216.12      217.13      9.95 o
   9  -2  13      101.04      109.72      6.42 o
  -5  -1  13     1422.60     1419.03     37.54 o
  -4  -1  13      752.55      732.62     18.54 o
  -3  -1  13      204.97      210.66      7.43 o
  -2  -1  13        6.05        8.51      2.05 o
  -1  -1  13     2546.01     2517.31     41.27 o
   0  -1  13      134.27      137.58      6.14 o
   1  -1  13        6.57        9.99      2.33 o
   2  -1  13      646.60      647.69     13.52 o
   3  -1  13     3224.47     3082.23     47.70 o
   4  -1  13       10.29       15.13      2.08 o
   5  -1  13       11.51       15.03      2.46 o
   6  -1  13     1425.44     1393.84     48.12 o
   7  -1  13     1346.34     1315.39     28.23 o
   8  -1  13      441.11      471.90     10.32 o
   9  -1  13      566.43      592.22     17.97 o
  -5   0  13     1505.63     1483.33     32.20 o
  -4   0  13      194.49      206.20     11.87 o
  -3   0  13       14.09       15.40      3.19 o
  -2   0  13      708.79      730.27     12.98 o
  -1   0  13     1466.65     1439.88     22.71 o
   0   0  13      497.02      470.63     14.04 o
   1   0  13       91.08      104.42      7.06 o
   2   0  13     3199.61     3043.76     56.83 o
   3   0  13     2141.25     1990.60     38.29 o
   4   0  13       38.92       45.03      3.38 o
   5   0  13        4.55       13.47      3.21 o
   6   0  13     1623.31     1639.36     42.35 o
   7   0  13        2.18        1.67      1.46 o
   8   0  13      624.76      577.61     16.00 o
   9   0  13     1912.47     1979.41     68.33 o
  -5   1  13      919.30      950.62     22.91 o
  -4   1  13       18.29       18.78      4.15 o
  -3   1  13      960.86      964.15     18.96 o
  -2   1  13     1171.47     1151.67     20.88 o
  -1   1  13      376.97      384.66      8.06 o
   0   1  13      134.61      144.61      6.02 o
   1   1  13     1632.18     1621.78     33.49 o
   2   1  13      821.55      809.18     18.79 o
   3   1  13      129.62      123.64      5.66 o
   4   1  13      610.73      598.66     14.06 o
   5   1  13     3371.56     3255.21     48.51 o
   6   1  13        0.46        3.15      2.23 o
   7   1  13     1887.42     1859.13     36.07 o
   8   1  13     1630.29     1674.62     32.66 o
   9   1  13      650.13      614.10     30.80 o
  10   1  13       60.91       87.26     11.55 o
  -5   2  13        2.20        6.70      4.01 o
  -4   2  13      214.35      238.36      9.68 o
  -3   2  13     1428.66     1465.23     26.33 o
  -2   2  13      443.27      449.16     11.03 o
  -1   2  13      582.44      608.08     11.14 o
   0   2  13      420.69      450.98     11.21 o
   1   2  13      486.70      503.64     14.04 o
   2   2  13      108.46       97.50      7.70 o
   3   2  13     1949.45     1821.76     29.99 o
   4   2  13     3049.92     2887.86     44.50 o
   5   2  13     1129.92     1090.36     18.57 o
   6   2  13      160.43      169.99      6.88 o
   7   2  13     1273.82     1313.54     26.82 o
   8   2  13      716.04      732.79     16.38 o
   9   2  13        4.45        6.42      5.13 o
  10   2  13      334.47      360.60     19.89 o
  -4   3  13      524.71      534.27     17.32 o
  -3   3  13       39.27       36.33      4.62 o
  -2   3  13      236.21      251.84     13.69 o
  -1   3  13     2628.33     2672.10     36.45 o
   0   3  13      272.10      273.40      8.48 o
   1   3  13      189.27      189.79      8.13 o
   2   3  13      385.81      380.13      9.91 o
   3   3  13     1861.03     1789.72     29.67 o
   4   3  13       10.61       11.77      2.33 o
   5   3  13       15.67       23.76      2.42 o
   6   3  13     2320.78     2226.85     43.10 o
   7   3  13     1182.45     1183.48     24.82 o
   8   3  13        8.09       13.99      2.35 o
   9   3  13      860.51      947.00     30.16 o
  10   3  13      233.99      213.66     14.76 o
  11   3  13      371.27      452.99     23.10 o
  -4   4  13      116.37      129.27     13.47 o
  -3   4  13        5.79        4.09      3.55 o
  -2   4  13     1483.25     1424.02     25.49 o
  -1   4  13      639.70      672.86     12.25 o
   0   4  13      139.66      154.70      4.75 o
   1   4  13      189.02      179.79      6.65 o
   2   4  13     5802.48     5694.98     84.54 o
   3   4  13      356.08      345.64      9.08 o
   4   4  13       22.18       19.63      2.54 o
   5   4  13     1129.23     1129.38     19.77 o
   6   4  13     2474.27     2345.83     40.39 o
   7   4  13        0.73        9.67      2.61 o
   8   4  13      346.11      357.25     10.30 o
   9   4  13     1302.25     1356.48     30.16 o
  10   4  13      386.82      374.72     14.76 o
  11   4  13      154.74      214.30     16.04 o
  -4   5  13        0.19        0.20      3.55 o
  -3   5  13      481.93      484.43     14.24 o
  -2   5  13      766.41      833.41     25.88 o
  -1   5  13      651.08      674.01     16.86 o
   0   5  13       34.68       36.40      3.70 o
   1   5  13     2364.03     2344.76     33.07 o
   2   5  13     1180.66     1109.53     20.70 o
   3   5  13      386.86      393.97      9.91 o
   4   5  13     1532.02     1503.09     25.82 o
   5   5  13     1345.28     1322.05     22.81 o
   6   5  13      135.36      145.44      4.88 o
   7   5  13       13.90       27.98      3.79 o
   8   5  13      350.76      342.59     10.68 o
   9   5  13      638.17      645.51     15.79 o
  10   5  13       21.12       23.15      2.88 o
  11   5  13      769.54      838.80     22.19 o
  -3   6  13      776.01      787.81     19.95 o
  -2   6  13      181.37      202.56     10.91 o
  -1   6  13        7.45        7.20      2.46 o
   0   6  13     1545.68     1523.88     20.68 o
   1   6  13     1638.85     1637.17     22.23 o
   2   6  13        2.64        2.47      1.99 o
   3   6  13      948.13      956.04     25.75 o
   4   6  13     1645.77     1625.03     24.08 o
   5   6  13       28.16       38.51      6.10 o
   6   6  13      315.02      311.34      7.81 o
   7   6  13     1287.04     1243.32     20.74 o
   8   6  13      541.38      540.04     16.04 o
   9   6  13       17.30       16.76      3.31 o
  10   6  13      566.03      565.48     11.83 o
  11   6  13      833.86      837.30     15.77 o
  -3   7  13      191.35      193.61      9.62 o
  -2   7  13      141.98      148.02     18.29 o
  -1   7  13     1381.76     1349.52     21.71 o
   0   7  13     2576.93     2573.38     36.23 o
   1   7  13       96.64       99.46      4.63 o
   2   7  13       14.29       15.02      2.27 o
   3   7  13     1381.29     1400.75     21.94 o
   4   7  13       10.97       14.72      2.40 o
   5   7  13     1034.01     1053.46     16.93 o
   6   7  13     1846.79     1757.82     25.16 o
   7   7  13     1748.49     1677.38     50.78 o
   8   7  13      275.99      265.06      9.06 o
   9   7  13      109.34       99.85      4.74 o
  10   7  13      832.02      846.81     16.60 o
  11   7  13      601.77      633.48     16.89 o
  -2   8  13       53.80       54.48      5.66 o
  -1   8  13      344.76      370.77     10.84 o
   0   8  13        8.11       11.23      3.10 o
   1   8  13      893.08      892.07     17.60 o
   2   8  13     1011.26      979.63     17.23 o
   3   8  13      881.85      881.15     17.87 o
   4   8  13       43.26       47.36      4.19 o
   5   8  13      924.87      913.84     18.06 o
   6   8  13      771.39      763.83     15.40 o
   7   8  13      117.31      122.60      3.92 o
   8   8  13       54.69       60.90      3.11 o
   9   8  13     1084.26     1060.15     20.34 o
  10   8  13      294.52      317.48      8.97 o
  11   8  13       62.50       70.49      4.53 o
  -2   9  13      576.99      674.29     18.13 o
  -1   9  13       26.48       27.03      4.75 o
   0   9  13      575.54      569.06     16.01 o
   1   9  13     1925.00     1956.37     38.40 o
   2   9  13      858.75      917.25     16.25 o
   3   9  13       34.15       39.40      6.41 o
   4   9  13      818.39      817.68     17.11 o
   5   9  13      701.81      668.03     14.76 o
   6   9  13      222.81      198.21      7.07 o
   7   9  13       94.73       98.58      4.35 o
   8   9  13     1924.62     1902.35     29.54 o
   9   9  13      508.26      528.23     12.70 o
  10   9  13      161.98      172.14      6.81 o
  11   9  13      159.91      136.67      8.98 o
  -1  10  13      330.50      353.21     20.21 o
   0  10  13     1246.16     1218.37     23.00 o
   1  10  13      492.37      518.94     12.13 o
   2  10  13       31.48       35.85      4.31 o
   3  10  13      460.38      499.04     11.05 o
   4  10  13      982.52      943.66     28.54 o
   5  10  13      781.65      764.22     18.59 o
   6  10  13        6.45       12.27      2.78 o
   7  10  13      852.75      829.89     15.11 o
   8  10  13     1351.87     1342.14     21.31 o
   9  10  13       90.87       85.79      5.15 o
  10  10  13      126.07      123.09      6.10 o
   0  11  13      694.56      690.48     20.53 o
   1  11  13      101.29      105.82      6.17 o
   2  11  13      106.62      125.49      8.77 o
   3  11  13      882.01      919.17     16.73 o
   4  11  13      587.63      564.88     16.73 o
   5  11  13        5.95        6.84      2.96 o
   6  11  13      106.46       96.80      6.00 o
   7  11  13     1067.97     1016.67     18.02 o
   8  11  13      200.84      218.29      6.86 o
   9  11  13      818.85      814.90     14.90 o
  10  11  13      589.05      625.71     12.89 o
   1  12  13       56.61       59.67      7.41 o
   2  12  13      851.92      867.94     23.28 o
   3  12  13     1079.53     1112.58     38.50 o
   4  12  13       76.21       86.78      6.32 o
   5  12  13      301.11      293.61      9.72 o
   6  12  13      390.87      419.10     11.78 o
   7  12  13      132.51      124.36      5.72 o
   8  12  13      156.97      140.39      5.92 o
   9  12  13      524.19      568.49     13.49 o
   3  13  13       12.54       11.55      4.54 o
   4  13  13      316.67      289.73     16.68 o
   5  13  13      598.14      620.09     15.66 o
   6  13  13      106.75       99.03      6.65 o
   7  13  13       20.57       16.96      3.16 o
   8  13  13      823.44      887.03     19.18 o
  -1  -7  14     1186.81     1255.70     32.38 o
   0  -7  14     1006.49     1031.73     27.38 o
   1  -7  14      876.88      872.92     23.93 o
   2  -7  14        0.30        3.21      3.21 o
   3  -7  14      464.47      480.40     14.79 o
   4  -7  14     1004.93     1056.70     24.35 o
  -2  -6  14      468.12      511.63     17.46 o
  -1  -6  14      311.89      344.20     14.04 o
   0  -6  14      926.30      906.68     35.29 o
   1  -6  14        6.95        1.84      3.38 o
   2  -6  14      121.71      119.61      7.22 o
   3  -6  14       26.10       21.82      4.01 o
   4  -6  14      176.68      169.20      7.23 o
   5  -6  14       91.92       99.45     10.27 o
  -3  -5  14       30.88       24.62      5.85 o
  -2  -5  14     1154.92     1121.17     32.40 o
  -1  -5  14      299.18      305.93     21.17 o
   0  -5  14        1.37       -1.74      3.08 o
   1  -5  14      378.58      351.17     12.88 o
   2  -5  14      778.83      717.53     19.64 o
   3  -5  14      424.11      442.40     13.52 o
   4  -5  14       87.73       84.63      5.34 o
   5  -5  14     1701.02     1683.63     53.26 o
   6  -5  14     1237.65     1290.96     42.35 o
  -3  -4  14      276.65      291.90     16.36 o
  -2  -4  14     1475.28     1438.31     33.54 o
  -1  -4  14       16.13       11.96      3.16 o
   0  -4  14      380.69      376.54     11.77 o
   1  -4  14     1185.82     1146.16     52.93 o
   2  -4  14     2421.80     2404.93     50.01 o
   3  -4  14       24.17       22.46      3.84 o
   4  -4  14      133.99      135.74      6.16 o
   5  -4  14     1364.70     1393.62     44.91 o
   6  -4  14      403.33      401.66     17.97 o
   7  -4  14       16.08       21.17      5.13 o
  -4  -3  14      438.76      466.79     23.42 o
  -3  -3  14      883.75      925.18     24.65 o
  -2  -3  14      820.90      804.48     21.97 o
  -1  -3  14      785.82      763.82     17.19 o
   0  -3  14       36.63       40.18      4.19 o
   1  -3  14     1826.54     1743.57     30.49 o
   2  -3  14      105.92      112.68      6.57 o
   3  -3  14      376.92      366.41     11.69 o
   4  -3  14      398.69      421.70     11.56 o
   5  -3  14      417.29      438.87     18.61 o
   6  -3  14      347.26      330.44     15.40 o
   7  -3  14      567.09      558.86     21.17 o
   8  -3  14     1202.51     1240.27     25.34 o
  -4  -2  14      963.98     1065.97     24.57 o
  -3  -2  14       15.85        8.49      2.92 o
  -2  -2  14        8.37        5.27      4.15 o
  -1  -2  14      555.98      558.55     12.07 o
   0  -2  14     1334.66     1287.90     24.48 o
   1  -2  14       49.49       47.51      4.31 o
   2  -2  14      394.92      377.00      9.72 o
   3  -2  14     1980.02     1887.74     31.90 o
   4  -2  14      558.32      556.72     11.49 o
   5  -2  14      866.00      893.47     20.28 o
   6  -2  14     2106.64     2088.14     40.29 o
   7  -2  14     1104.47     1073.13     32.08 o
   8  -2  14       43.99       47.12      3.38 o
   9  -2  14      436.76      431.82     15.40 o
  -4  -1  14        9.29        9.77      4.17 o
  -3  -1  14      241.90      231.91      7.78 o
  -2  -1  14     1520.16     1425.43     32.83 o
  -1  -1  14      462.73      453.41     10.54 o
   0  -1  14      466.38      441.88     11.68 o
   1  -1  14      272.47      264.19      8.24 o
   2  -1  14     3310.08     3175.86     50.06 o
   3  -1  14      684.83      671.92     13.64 o
   4  -1  14       28.96       51.84      3.40 o
   5  -1  14      905.15      870.17     25.99 o
   6  -1  14      535.88      510.94     12.61 o
   7  -1  14      105.65      101.32      4.75 o
   8  -1  14       73.92       84.05      4.01 o
   9  -1  14      906.17      893.79     26.95 o
  -4   0  14       38.71       37.36      5.09 o
  -3   0  14      494.17      520.75     12.51 o
  -2   0  14     1594.40     1625.65     27.70 o
  -1   0  14      216.44      214.68      7.05 o
   0   0  14       94.58       90.30      5.71 o
   1   0  14     1043.99     1018.10     30.48 o
   2   0  14      748.90      726.72     26.95 o
   3   0  14        1.28       18.29      3.18 o
   4   0  14      893.54      896.56     19.28 o
   5   0  14     1374.78     1313.41     36.57 o
   6   0  14      335.48      333.01     12.83 o
   7   0  14       43.34       48.25      3.38 o
   8   0  14     1214.84     1267.19     51.33 o
   9   0  14       81.70       77.64      5.13 o
  -4   1  14       31.32       36.55      5.09 o
  -3   1  14     1110.56     1106.16     21.26 o
  -2   1  14      453.05      473.56     11.19 o
  -1   1  14      367.28      372.99     11.85 o
   0   1  14      674.61      650.58     17.88 o
   1   1  14     2786.60     2634.94     51.37 o
   2   1  14      257.90      232.53      8.84 o
   3   1  14      423.12      439.76     12.02 o
   4   1  14      934.34      986.75     21.09 o
   5   1  14      886.14      881.54     17.88 o
   6   1  14       95.54       75.11      5.03 o
   7   1  14     1313.17     1290.42     26.97 o
   8   1  14     1465.97     1548.81     31.12 o
   9   1  14       10.93       13.87      2.89 o
  10   1  14      126.75      144.37     14.76 o
  -4   2  14      886.22      884.35     21.72 o
  -3   2  14      432.11      448.91     18.93 o
  -2   2  14       13.03       11.49      2.94 o
  -1   2  14      894.96      929.95     18.98 o
   0   2  14     1524.66     1541.25     30.56 o
   1   2  14      104.64      101.74     16.68 o
   3   2  14     1286.48     1262.66     26.76 o
   4   2  14       20.62       25.03      2.90 o
   5   2  14       18.46       11.21      2.11 o
   6   2  14     1549.10     1507.20     31.29 o
   7   2  14     1765.39     1735.35     34.83 o
   8   2  14        0.39        3.21      5.13 o
   9   2  14      275.93      294.51     17.97 o
  10   2  14     1404.21     1491.15     50.69 o
  -3   3  14       57.61       68.80      6.01 o
  -2   3  14      145.53      154.16      7.90 o
  -1   3  14     1125.97     1161.20     18.45 o
   0   3  14        4.80        7.29      2.78 o
   1   3  14     1422.51     1402.04     30.81 o
   2   3  14     3032.20     2903.77     55.47 o
   3   3  14      748.95      703.62     14.61 o
   4   3  14       18.10       22.10      2.66 o
   5   3  14     1440.28     1360.98     32.99 o
   6   3  14     2917.21     2851.78     53.99 o
   7   3  14      100.42      110.97     18.61 o
   8   3  14       34.25       38.67      3.88 o
   9   3  14      924.64      947.07     20.53 o
  10   3  14      196.01      191.85     15.40 o
  -3   4  14      769.98      806.06     34.01 o
  -2   4  14     1287.73     1252.29     23.63 o
  -1   4  14      609.70      608.77     13.10 o
   0   4  14      443.93      473.15     18.08 o
   1   4  14     1067.15     1039.06     24.65 o
   2   4  14     1746.24     1702.86     29.43 o
   3   4  14      141.48      150.34      6.08 o
   4   4  14     1387.49     1372.46     24.06 o
   5   4  14      896.89      878.33     16.55 o
   6   4  14      954.43      950.29     16.72 o
   7   4  14       60.97       59.77      4.86 o
   8   4  14      356.19      363.73     10.78 o
   9   4  14      115.14      137.60      6.31 o
  10   4  14       26.62       47.60      6.74 o
  -3   5  14      221.42      208.14      9.23 o
  -2   5  14      487.83      519.31     14.92 o
  -1   5  14        0.28        4.65      2.72 o
   0   5  14      613.00      626.69     14.55 o
   1   5  14      623.61      633.83     14.31 o
   2   5  14      497.14      511.93     12.43 o
   3   5  14      358.38      354.00     13.27 o
   4   5  14      428.82      410.62     10.23 o
   5   5  14      310.44      305.33      8.19 o
   6   5  14      303.81      293.28      7.49 o
   7   5  14      950.90      980.53     35.29 o
   8   5  14      742.16      753.61     18.15 o
   9   5  14       86.82      113.83      5.74 o
  10   5  14      170.82      167.91      6.76 o
  11   5  14     1344.29     1385.92     49.41 o
  -3   6  14      570.45      623.17     17.22 o
  -2   6  14       41.64       49.69      5.39 o
  -1   6  14      515.79      517.67     12.32 o
   0   6  14      973.68     1001.75     16.37 o
   1   6  14      569.94      591.32     12.01 o
   2   6  14      804.32      794.62     16.90 o
   3   6  14     2623.90     2570.83     44.12 o
   4   6  14     1390.67     1377.85     24.71 o
   5   6  14      150.48      154.94      5.94 o
   6   6  14     1339.98     1352.51     23.45 o
   7   6  14     1501.00     1487.14     37.17 o
   8   6  14      180.51      184.35      7.95 o
   9   6  14        0.96        1.17      2.23 o
  10   6  14      753.61      729.00     17.92 o
  11   6  14      658.93      690.84     16.71 o
  -2   7  14     1418.09     1546.98     33.08 o
  -1   7  14     1042.95     1032.84     18.02 o
   0   7  14      494.46      500.61     10.74 o
   1   7  14       70.33       72.26      4.24 o
   2   7  14     1799.20     1827.33     27.88 o
   3   7  14     1423.33     1421.51     22.58 o
   4   7  14       90.60       88.93      4.63 o
   5   7  14      352.76      350.01      9.40 o
   6   7  14      580.71      564.23     12.48 o
   7   7  14      200.56      235.17      6.71 o
   8   7  14        0.30        2.37      2.72 o
   9   7  14      186.63      184.67      8.06 o
  10   7  14      670.00      688.75     14.51 o
  -1   8  14      774.77      764.43     19.18 o
   0   8  14       57.38       60.42      6.02 o
   1   8  14      157.76      168.67      6.40 o
   2   8  14       18.24       27.20      2.96 o
   3   8  14       37.10       37.44      3.51 o
   4   8  14     1026.90     1009.32     17.20 o
   5   8  14      575.81      554.42     11.16 o
   6   8  14      398.79      392.38      8.53 o
   7   8  14       10.18        6.31      2.27 o
   8   8  14     1357.57     1376.00     23.53 o
   9   8  14      582.32      584.96     14.02 o
  10   8  14       41.88       46.24      5.15 o
  -1   9  14      171.13      185.29     16.04 o
   0   9  14      708.19      735.30     14.07 o
   1   9  14      239.43      240.72     11.87 o
   2   9  14      130.49      151.86      6.01 o
   3   9  14     1094.67     1086.21     21.69 o
   4   9  14     1074.89     1070.32     21.20 o
   5   9  14      694.02      691.02     15.36 o
   6   9  14        5.16        7.70      2.40 o
   7   9  14      537.53      493.87     10.01 o
   8   9  14     1511.35     1464.37     22.68 o
   9   9  14      187.77      186.11     10.29 o
  10   9  14      490.06      510.25     15.40 o
   0  10  14     1444.75     1461.92     26.60 o
   1  10  14      263.60      279.70     11.97 o
   2  10  14      471.42      478.10     15.86 o
   3  10  14      322.12      331.97     10.37 o
   4  10  14      668.30      659.92     15.38 o
   5  10  14        0.09        2.78      2.59 o
   6  10  14       79.40       75.29      5.33 o
   7  10  14     1823.27     1853.64     32.07 o
   8  10  14      852.00      869.03     15.54 o
   9  10  14       50.72       52.89      4.72 o
  10  10  14      330.90      311.83     14.76 o
   1  11  14      198.71      190.83     10.14 o
   2  11  14     1031.06     1115.50     36.57 o
   3  11  14      439.73      433.67     10.57 o
   4  11  14      113.88      117.14      6.89 o
   5  11  14      156.89      169.64      7.49 o
   6  11  14     1044.34     1009.37     20.66 o
   7  11  14      942.60      973.89     19.94 o
   8  11  14        2.22        3.66      2.33 o
   9  11  14      407.03      349.71      9.50 o
   2  12  14      702.64      761.61     29.51 o
   3  12  14      203.02      221.31     10.86 o
   4  12  14       48.17       43.20      4.88 o
   5  12  14      845.25      870.37     22.01 o
   6  12  14       85.37       92.35      6.82 o
   7  12  14        6.79        5.49      2.92 o
   8  12  14     1359.25     1364.36     25.70 o
   5  13  14      476.23      466.46     22.46 o
   6  13  14       40.75       34.01      7.70 o
   0  -6  15       47.62       41.69      5.90 o
   1  -6  15       32.16       33.43      5.20 o
   2  -6  15     1742.33     1812.55     40.64 o
   3  -6  15       63.43       61.99      6.01 o
  -1  -5  15      283.46      257.21      9.57 o
   0  -5  15       52.06       54.55      5.19 o
   1  -5  15      796.21      808.93     22.37 o
   2  -5  15      254.98      222.49     12.19 o
   3  -5  15        0.23       -1.28      2.72 o
   4  -5  15      848.78      867.44     24.70 o
   5  -5  15     1459.08     1482.16     48.76 o
  -2  -4  15      183.34      179.40     11.23 o
  -1  -4  15        0.99        2.07      2.92 o
   0  -4  15      386.35      371.81     11.21 o
   1  -4  15      879.45      833.74     17.96 o
   2  -4  15        1.40        0.96      3.18 o
   3  -4  15      244.04      229.76      9.40 o
   4  -4  15      955.94      991.68     22.78 o
   5  -4  15     1053.19     1070.88     37.21 o
   6  -4  15       42.53       33.36      6.42 o
  -2  -3  15      150.24      164.46     13.80 o
  -1  -3  15      469.19      463.83     13.02 o
   0  -3  15      726.04      736.27     16.74 o
   1  -3  15      469.73      482.49     12.43 o
   2  -3  15      271.11      254.02     12.26 o
   3  -3  15     1360.51     1329.33     27.65 o
   4  -3  15      808.89      800.14     15.54 o
   5  -3  15        4.65        6.27      2.92 o
   6  -3  15      529.09      562.88     28.55 o
   7  -3  15      962.24     1012.15     22.01 o
  -3  -2  15        0.88       -6.42      6.42 o
  -2  -2  15      998.45      991.11     25.81 o
  -1  -2  15      229.88      245.80     14.38 o
   0  -2  15     1232.45     1206.60     23.86 o
   1  -2  15       15.93       20.05      3.20 o
   2  -2  15     1973.32     1964.58     33.44 o
   3  -2  15      516.13      520.78     11.92 o
   4  -2  15      307.31      300.16      7.80 o
   5  -2  15     1068.57     1037.69     23.20 o
   6  -2  15     1125.65     1100.47     24.38 o
   7  -2  15      377.26      404.19     11.05 o
   8  -2  15      269.69      312.52     16.04 o
  -3  -1  15      597.14      630.94     19.64 o
  -2  -1  15      733.51      690.71     23.42 o
  -1  -1  15      323.51      325.97      9.11 o
   0  -1  15       11.48       10.70      3.20 o
   1  -1  15      265.88      265.33      8.70 o
   2  -1  15      745.54      703.38     15.35 o
   3  -1  15        1.34        3.21      2.42 o
   4  -1  15     1230.66     1169.24     20.77 o
   5  -1  15     1833.54     1793.48     45.88 o
   6  -1  15      283.32      265.84      8.77 o
   7  -1  15      187.58      181.63      6.76 o
   8  -1  15      491.05      504.05     27.27 o
  -3   0  15      544.15      552.79     15.04 o
  -2   0  15      453.96      425.83     15.15 o
  -1   0  15       56.02       58.85      4.57 o
   0   0  15     1112.80     1043.01     21.16 o
   1   0  15     1940.45     1820.03     31.97 o
   2   0  15      293.16      298.12     13.80 o
   3   0  15      886.47      876.15     29.51 o
   4   0  15     1216.22     1196.39     29.19 o
   5   0  15     1332.30     1303.53     26.63 o
   6   0  15      278.50      272.52      8.77 o
   7   0  15      341.15      349.82     16.36 o
   8   0  15      770.79      786.97     16.62 o
   9   0  15       42.93       38.50      4.49 o
  -3   1  15      866.04      887.13     18.19 o
  -2   1  15       78.83       94.40     12.51 o
  -1   1  15      439.69      452.12     12.21 o
   0   1  15     1669.37     1675.09     55.50 o
   1   1  15      464.10      458.73     14.04 o
   2   1  15      299.08      293.24     10.41 o
   3   1  15      620.65      626.32     15.88 o
   4   1  15      890.03      823.56     23.42 o
   5   1  15        3.09        0.32      4.81 o
   6   1  15       77.45       90.47      6.42 o
   7   1  15      654.49      714.71     17.68 o
   8   1  15       93.23      107.69     10.27 o
   9   1  15       94.72       73.49      9.62 o
  -3   2  15       73.07       92.60     12.19 o
  -2   2  15       98.36      102.92      5.40 o
  -1   2  15     1830.40     1814.82     32.28 o
   0   2  15      174.73      185.40     14.44 o
   1   2  15      288.52      312.92     15.72 o
   2   2  15      336.07      352.64     11.80 o
   3   2  15      736.26      713.77     26.95 o
   4   2  15       28.02       28.58      3.63 o
   5   2  15      885.28      841.61     15.86 o
   6   2  15     1061.44     1069.41     24.35 o
   7   2  15     1087.58     1061.11     23.89 o
   8   2  15       87.23       77.66      5.10 o
   9   2  15      710.01      710.32     32.08 o
  -2   3  15     1382.04     1431.28     25.71 o
  -1   3  15     1138.34     1158.90     28.49 o
   0   3  15        9.56        9.42      3.20 o
   1   3  15     1239.10     1299.98     29.45 o
   2   3  15     1801.44     1784.12     37.13 o
   3   3  15       66.63       67.06      5.44 o
   4   3  15     1273.54     1268.76     22.81 o
   5   3  15      967.12      942.19     17.60 o
   6   3  15     1678.09     1578.40     33.29 o
   7   3  15        7.48        8.43      2.80 o
   8   3  15      932.94      962.70     21.83 o
   9   3  15      754.47      803.23     18.52 o
  10   3  15      123.68      137.31     14.76 o
  -2   4  15      497.03      524.76     12.62 o
  -1   4  15        6.07       11.55      4.54 o
   0   4  15      988.83     1007.35     20.35 o
   1   4  15     1227.62     1201.60     28.09 o
   2   4  15      266.33      260.33     20.21 o
   3   4  15      424.95      398.18     11.26 o
   4   4  15      381.50      381.41      9.85 o
   5   4  15      445.75      430.80     10.15 o
   6   4  15        6.65        4.70      2.98 o
   7   4  15      562.66      578.09     15.72 o
   8   4  15      103.91      117.37      6.25 o
   9   4  15      318.51      313.68     10.27 o
  10   4  15      303.80      321.18      9.12 o
  -2   5  15       13.71       15.67      4.15 o
  -1   5  15      605.91      657.49     14.19 o
   0   5  15      424.08      433.52     11.97 o
   1   5  15        1.54        0.09      3.85 o
   2   5  15      327.36      342.60     12.02 o
   3   5  15     1786.74     1754.06     30.41 o
   4   5  15     1048.77     1003.93     19.41 o
   5   5  15        2.90        1.89      2.02 o
   6   5  15      200.35      193.05      6.22 o
   7   5  15     1031.03     1025.21     23.74 o
   8   5  15      266.17      280.72     10.09 o
   9   5  15      124.02      155.96      7.38 o
  10   5  15      531.82      541.70     14.09 o
  -1   6  15     1439.91     1501.31     26.66 o
   0   6  15       72.82       81.19      7.48 o
   1   6  15      145.35      164.57     14.45 o
   2   6  15     1030.81     1060.30     21.40 o
   3   6  15     2603.82     2583.24     42.39 o
   4   6  15       81.62       89.99      7.37 o
   5   6  15      136.40      157.70      6.16 o
   6   6  15     1031.00      962.92     18.19 o
   7   6  15      846.91      880.31     15.97 o
   8   6  15       99.07      117.47      8.34 o
   9   6  15      644.25      693.18     17.80 o
  10   6  15      501.65      507.81     24.06 o
  -1   7  15      565.79      586.03     13.53 o
   0   7  15        7.61       17.64      4.99 o
   1   7  15      347.99      375.02     11.21 o
   2   7  15      959.69      942.53     19.75 o
   3   7  15      111.27      121.48      7.01 o
   4   7  15      125.12      131.59      6.23 o
   5   7  15      725.46      702.52     15.18 o
   6   7  15      814.77      807.37     16.32 o
   7   7  15       93.69      120.00      5.09 o
   8   7  15      613.07      635.40     17.41 o
   9   7  15      596.37      605.43     16.73 o
  10   7  15      777.95      766.10     23.74 o
   0   8  15      564.20      569.26     15.12 o
   1   8  15     1799.13     1903.75     34.40 o
   2   8  15       79.05       71.82      4.96 o
   3   8  15       85.29       92.92      5.87 o
   4   8  15      881.90      882.69     17.50 o
   5   8  15      831.79      824.16     14.91 o
   6   8  15       59.83      106.73      5.60 o
   7   8  15      283.93      309.43     12.21 o
   8   8  15      472.84      474.84     10.21 o
   9   8  15      287.73      300.63     11.16 o
  10   8  15      240.02      243.18     11.55 o
   0   9  15      399.35      416.28     15.35 o
   1   9  15      240.43      271.96     10.41 o
   2   9  15      316.75      318.41     10.48 o
   3   9  15      455.78      472.24     10.97 o
   4   9  15      670.49      657.83     13.26 o
   5   9  15       15.76       29.10      3.18 o
   6   9  15       25.24       26.67      3.01 o
   7   9  15     1370.91     1440.98     25.98 o
   8   9  15      178.91      169.22      6.32 o
   9   9  15      137.79      136.03      9.62 o
   1  10  15      169.50      156.14      8.22 o
   2  10  15     1114.61     1199.18     29.45 o
   3  10  15      288.91      280.06      9.74 o
   4  10  15       99.36      111.55      6.76 o
   5  10  15      321.92      343.67     10.57 o
   6  10  15      280.18      274.04      9.02 o
   7  10  15     1661.28     1705.91     26.02 o
   8  10  15       55.74       72.49      4.08 o
   9  10  15      507.11      513.31     20.53 o
   3  11  15      258.66      273.31     14.44 o
   4  11  15      147.91      205.94      8.50 o
   5  11  15      698.94      737.37     17.12 o
   6  11  15      968.99      976.78     20.53 o
   7  11  15       98.98       95.54      9.84 o
   8  11  15      154.95      139.73      8.34 o
   5  12  15      729.23      764.18     30.16 o
   6  12  15      158.28      170.67     12.83 o
   0  -4  16      162.90      162.33     12.19 o
   1  -4  16      485.48      497.69     13.15 o
   2  -4  16      501.28      505.09     12.76 o
   3  -4  16      705.53      701.74     15.32 o
   4  -4  16      450.36      447.75     10.71 o
   5  -4  16        8.72        3.21      3.85 o
   0  -3  16      362.50      342.00     13.31 o
   1  -3  16      115.43      116.23      6.54 o
   2  -3  16     1158.87     1153.45     22.52 o
   3  -3  16      913.77      941.31     18.81 o
   4  -3  16      333.58      355.09      9.13 o
   5  -3  16      500.19      449.95     13.52 o
   6  -3  16     1331.13     1355.92     29.23 o
  -1  -2  16      328.81      319.97     13.13 o
   0  -2  16        1.23        1.88      3.07 o
   1  -2  16      648.22      623.77     14.99 o
   2  -2  16     1169.05     1144.28     22.38 o
   3  -2  16      401.97      410.71     12.99 o
   4  -2  16      249.95      241.92      7.33 o
   5  -2  16     1146.52     1160.83     41.71 o
   6  -2  16      543.36      550.60     14.61 o
   7  -2  16        5.58       18.96      3.18 o
  -1  -1  16       56.61       66.02      7.02 o
   0  -1  16      858.89      847.37     22.33 o
   1  -1  16      841.17      866.95     18.80 o
   2  -1  16      779.95      750.84     16.34 o
   3  -1  16      198.19      190.41      6.89 o
   4  -1  16      975.16      927.02     17.64 o
   5  -1  16      780.16      816.98     19.82 o
   6  -1  16       86.04      123.35      6.30 o
   7  -1  16      491.85      463.68     12.42 o
  -1   0  16       83.75       86.58      6.41 o
   0   0  16      742.85      740.12     17.34 o
   1   0  16      696.64      686.94     15.87 o
   2   0  16      158.39      146.24      6.54 o
   3   0  16      979.90      943.17     18.67 o
   4   0  16      920.91      872.76     18.33 o
   5   0  16      152.24      170.90      7.05 o
   6   0  16      886.64      833.90     47.80 o
   7   0  16      779.98      812.97     20.85 o
   8   0  16       96.93       95.74      4.93 o
  -1   1  16      683.43      674.59     19.95 o
   0   1  16      324.05      354.89     11.10 o
   1   1  16       87.84       90.24      7.26 o
   2   1  16     1128.38     1041.72     24.49 o
   3   1  16      711.34      720.43     33.36 o
   4   1  16        5.32       20.44      3.38 o
   5   1  16      431.69      450.39     11.23 o
   6   1  16     1074.39     1108.73     32.72 o
   7   1  16       53.62       57.10      5.77 o
   8   1  16       86.89       91.28      6.74 o
  -1   2  16      517.21      534.90     19.25 o
   0   2  16       12.98        8.30      6.10 o
   1   2  16     1521.57     1492.93     33.33 o
   2   2  16     2416.80     2331.38     46.67 o
   3   2  16       26.59       31.03      4.29 o
   4   2  16       11.37       28.18      4.81 o
   5   2  16      681.59      683.09     27.27 o
   6   2  16      465.04      464.54     17.32 o
   7   2  16      115.13      125.12      6.69 o
   8   2  16      304.11      331.69     10.88 o
   9   2  16     1176.19     1230.32     26.23 o
  -1   3  16      127.78      114.48      9.30 o
   0   3  16       89.92       93.28      7.93 o
   1   3  16     1515.51     1475.66     54.86 o
   2   3  16      503.29      488.37     14.74 o
   3   3  16        0.39        8.56      3.38 o
   4   3  16     1039.94     1031.12     47.80 o
   5   3  16      291.57      276.40      8.08 o
   6   3  16      231.36      234.27     15.40 o
   7   3  16      166.92      177.55      8.16 o
   8   3  16     1473.36     1549.16     32.52 o
   9   3  16      196.97      197.93      8.66 o
  -1   4  16       88.30       90.23      8.13 o
   0   4  16      444.02      477.89     13.09 o
   1   4  16       64.67       72.78      6.81 o
   2   4  16      147.15      139.66      7.93 o
   3   4  16     1474.19     1432.42     31.06 o
   4   4  16      532.66      525.72     12.47 o
   5   4  16        1.48        0.64      2.07 o
   6   4  16      396.60      403.59      9.39 o
   7   4  16     1529.46     1605.70     34.21 o
   8   4  16      618.86      653.29     22.46 o
   9   4  16       54.53       76.43      8.98 o
  -1   5  16      773.54      773.58     22.37 o
   0   5  16      929.15      955.19     25.36 o
   1   5  16      214.55      244.67     18.93 o
   2   5  16      759.70      778.97     20.86 o
   3   5  16     1322.86     1293.04     24.50 o
   4   5  16      145.59      144.44      6.39 o
   5   5  16       49.42       49.86      4.00 o
   6   5  16     1047.12     1048.53     22.86 o
   7   5  16      589.44      577.34     22.14 o
   8   5  16        3.84        1.92      2.72 o
   9   5  16      385.65      438.19     23.74 o
   0   6  16        1.58        8.34      4.54 o
   1   6  16      588.02      600.06     18.34 o
   2   6  16      482.71      492.05     15.86 o
   3   6  16      567.31      564.43     13.78 o
   4   6  16        5.56        7.98      2.78 o
   5   6  16      363.91      322.53     11.09 o
   6   6  16     1012.31     1077.04     20.23 o
   7   6  16       16.30       24.07      4.37 o
   8   6  16      491.61      543.20     16.68 o
   9   6  16      600.70      597.36     19.89 o
   0   7  16      485.45      434.27     22.46 o
   1   7  16      779.99      868.38     44.59 o
   2   7  16      114.05       99.91      6.65 o
   3   7  16      108.77      102.62      6.65 o
   4   7  16     1403.88     1380.87     25.82 o
   5   7  16      114.28      115.34      6.16 o
   6   7  16     1055.58     1129.70     21.35 o
   7   7  16      785.07      842.81     19.88 o
   8   7  16     1225.65     1207.09     28.06 o
   9   7  16       29.37       31.44      5.13 o
   1   8  16      498.98      493.01     16.97 o
   2   8  16      160.33      172.00      7.88 o
   3   8  16      917.51      901.70     30.90 o
   4   8  16      312.74      332.71     10.33 o
   5   8  16      345.05      356.20     10.29 o
   6   8  16      393.00      382.70     10.45 o
   7   8  16     1807.09     1784.34     30.58 o
   8   8  16      451.23      463.96     14.93 o
   9   8  16       15.32        7.70      3.85 o
   2   9  16      497.39      503.04     17.24 o
   3   9  16      630.31      632.83     13.62 o
   4   9  16      162.99      181.57      6.69 o
   5   9  16       82.51       92.20      5.23 o
   6   9  16      798.77      826.99     17.79 o
   7   9  16      608.07      654.12     14.58 o
   8   9  16       22.85       27.60      4.81 o
   3  10  16      310.45      323.91     18.78 o
   4  10  16        4.35        8.45      2.77 o
   5  10  16      323.54      316.92     10.85 o
   6  10  16      538.85      551.31     11.77 o
   7  10  16       42.62       42.58      4.04 o
   1  -2  17     1383.20     1415.43     44.91 o
   2  -2  17      277.84      306.99      9.82 o
   3  -2  17        5.10        4.13      2.70 o
   4  -2  17      514.89      500.07     11.71 o
   5  -2  17      603.16      607.51     23.42 o
   1  -1  17      672.48      707.41     30.48 o
   2  -1  17       13.17       10.93      3.20 o
   3  -1  17      435.68      433.15     11.31 o
   4  -1  17      912.47      885.83     23.99 o
   5  -1  17      305.69      312.03     10.78 o
   6  -1  17      401.21      401.40     18.61 o
   0   0  17      626.63      625.67     15.87 o
   1   0  17       80.64       73.10      5.75 o
   2   0  17      301.56      307.65      9.82 o
   3   0  17     1454.62     1454.29     32.90 o
   4   0  17      125.19      136.16      5.75 o
   5   0  17       21.59       24.92      2.85 o
   6   0  17      313.38      287.27     10.14 o
   7   0  17      453.09      460.69     17.32 o
   0   1  17        1.06        7.06      3.44 o
   1   1  17      439.28      447.54     12.65 o
   2   1  17     1573.65     1525.02     33.56 o
   3   1  17       23.10       20.85      6.42 o
   4   1  17       76.75       87.29      5.85 o
   5   1  17      636.78      613.94     19.89 o
   6   1  17      603.47      640.35     22.46 o
   7   1  17       85.21       86.85      7.38 o
   0   2  17      412.38      393.78     14.74 o
   1   2  17     1219.86     1218.76     29.24 o
   2   2  17      543.95      529.05     16.10 o
   3   2  17       70.52       73.50      5.90 o
   4   2  17      926.79      947.08     30.48 o
   5   2  17      803.20      807.66     18.34 o
   6   2  17      122.44      107.79      8.34 o
   7   2  17      100.94       96.89      7.70 o
   8   2  17      557.87      593.51     19.25 o
   0   3  17      888.83      854.31     33.04 o
   1   3  17      897.60      888.38     23.58 o
   2   3  17       42.64       39.12      8.66 o
   3   3  17      570.76      609.96     17.01 o
   4   3  17      116.05      117.27     16.68 o
   5   3  17      496.02      547.61     14.24 o
   6   3  17      290.35      301.04     11.38 o
   7   3  17      313.30      348.24     11.98 o
   8   3  17      394.25      414.49     15.40 o
   1   4  17       11.44       17.00      4.54 o
   2   4  17      281.82      306.06     11.80 o
   3   4  17      847.37      878.95     22.00 o
   4   4  17       55.18       56.29      5.44 o
   5   4  17        1.06       11.02      2.90 o
   6   4  17     1061.31     1100.33     19.95 o
   7   4  17      854.27      890.39     22.35 o
   8   4  17       27.96       46.20      5.77 o
   1   5  17      224.85      252.10     18.61 o
   2   5  17      860.12      879.21     23.13 o
   3   5  17      442.84      430.76     17.97 o
   4   5  17       44.30       48.10      4.58 o
   5   5  17     1284.08     1310.04     24.26 o
   6   5  17     1836.69     1908.53     40.76 o
   7   5  17      525.01      535.28     16.00 o
   8   5  17       70.26       81.49      7.70 o
   1   6  17      844.59      907.26     34.01 o
   2   6  17      265.69      269.06     11.56 o
   3   6  17        0.43        0.00      3.18 o
   4   6  17      355.38      363.61     13.20 o
   5   6  17      696.54      711.94     15.86 o
   6   6  17      531.54      571.12     12.97 o
   7   6  17       80.87       82.42      8.34 o
   8   6  17      568.51      578.75     21.17 o
   2   7  17        6.68        3.85      4.08 o
   3   7  17       20.78       23.89      6.24 o
   4   7  17      240.80      228.48      8.57 o
   5   7  17      395.86      386.15     10.98 o
   6   7  17      183.62      187.53      7.25 o
   7   7  17      886.08      945.33     20.55 o
   8   7  17      392.13      410.00     17.32 o
   3   8  17      960.04      930.64     22.30 o
   4   8  17      366.84      364.58     11.18 o
   5   8  17        0.43        3.80      2.78 o
   6   8  17     1370.50     1503.93     27.56 o
   7   8  17     1141.57     1083.63     29.51 o
   5   9  17      501.05      550.72     18.00 o
   6   9  17     1296.18     1287.11     41.06 o
   3   1  18       34.91       45.56      7.70 o
   4   1  18      173.41      137.87      6.12 o
   5   1  18     1042.78     1084.35     34.65 o
   3   2  18      230.04      223.23      9.75 o
   4   2  18      334.64      324.29     11.11 o
   5   2  18      243.69      276.88     10.59 o
   3   3  18      550.99      530.85     30.16 o
   4   3  18      129.51      130.21      7.48 o
   5   3  18       82.71       84.01      9.62 o
   6   3  18     1018.88     1024.04     32.72 o
   3   4  18      509.74      524.87     16.10 o
   4   4  18        2.53       10.59      3.63 o
   5   4  18      603.01      652.40     23.42 o
   6   4  18     1643.07     1676.66     49.73 o
   4   5  18       64.81       62.83      6.11 o
   5   5  18     1662.73     1719.80     35.84 o
   6   5  18      157.53      152.13      8.98 o
   5   6  18      601.70      638.42     25.02 o
 
